# Supplementary material for: Intensity-based analysis of dual-color gene expression data as an alternative to ratio-based analysis to enhance reproducibility
Source: BMC Genomics. 2010 Feb 17;11:112. doi: 10.1186/1471-2164-11-112 (PMC2838842; doi:10.1186/1471-2164-11-112)
Supplement: Additional file 2 — Correlation real and in silico reconstructed ratios. Correlation between ratios, as measured on the array, and the in silico reconstructed ratios of the same sample pair, as measured on different arrays and against different co-hybridized samples. Only genes with an average log2-transformed expression > 7 were included. [file 1471-2164-11-112-S2.XLS]

## Sheet: Correlation
Table S2 – Correlation real and in silico reconstructed ratios
Correlation between ratios, as measured on the array, and the in silico reconstructed ratios of the same sample pair, as measured on different arrays and against different co-hybridized samples. Only genes with an average log2-transformed expression > 7 were included.
Array	Correlation
1	0.819491
2	0.860636
3	0.780614
4	0.727513
5	0.581626
6	0.853863
7	0.872803
8	0.807011
9	0.843502
10	0.879923
11	0.798754
12	0.748079
13	0.474022
14	0.821676
15	0.826903
16	0.818126
