# Supplementary material for: Intensity-based analysis of dual-color gene expression data as an alternative to ratio-based analysis to enhance reproducibility
Source: BMC Genomics. 2010 Feb 17;11:112. doi: 10.1186/1471-2164-11-112 (PMC2838842; doi:10.1186/1471-2164-11-112)
Supplement: Additional file 3 — Correlation real versus virtual hybridizations. Correlation between M-values derived from real hybridizations versus M-values derived from virtual hybridizations for the MAQC dataset. Main title: hybridization number. X-axis: directly measured ratio between sample A and B. Y-axis: mean M-value between 9 virtual comparisons sample A versus sample B, where sample A and B where measured on different arrays. Correlation: Pearson's correlation coefficient. [file 1471-2164-11-112-S3.ZIP]

Archive with 1 entries (1 files):
- test.pdf
