# Supplementary material for: Intensity-based analysis of dual-color gene expression data as an alternative to ratio-based analysis to enhance reproducibility
Source: BMC Genomics. 2010 Feb 17;11:112. doi: 10.1186/1471-2164-11-112 (PMC2838842; doi:10.1186/1471-2164-11-112)
Supplement: Additional file 4 — Hybridization setup human brain experiment. The column dataset denotes in which replicate dataset (B1 or B2) the intensity measurement was used. [file 1471-2164-11-112-S4.XLS]

## Sheet: Hybridization Setup AD
Table S1 – Hybridization setup human brain experiment
The column dataset denotes in which replicate dataset (B1 or B2) the intensity measurement was used.
		Cy3			Cy5
Array	Connection	Group	Sample	Dataset	Group	Sample	Dataset
13	28	BR0	BR0.1	B2	BR6	BR6.6	B2
17	1	BR0	BR0.2	B1	BR1	BR1.1	B1
21	8	BR0	BR0.3	B1	BR1	BR1.7	B1
20	21	BR0	BR0.4	B1	BR6	BR6.3	B1
23	43	BR0	BR0.5	B1	BR3	BR3.1	B1
44	29	BR0	BR0.6	B1	BR2	BR2.4	B1
46	41	BR0	BR0.7	B1	BR5	BR5.2	B1
10	42	BR1	BR1.1	B2	BR6	BR6.4	B2
27	2	BR1	BR1.2	B2	BR2	BR2.5	B2
9	22	BR1	BR1.3	B2	BR0	BR0.5	B2
6	30	BR1	BR1.4	B2	BR3	BR3.7	B2
4	44	BR1	BR1.5	B1	BR4	BR4.1	B1
38	9	BR1	BR1.6	B2	BR2	BR2.7	B2
14	15	BR1	BR1.7	B2	BR0	BR0.2	B2
49	36	BR2	BR2.1	B2	BR0	BR0.7	B2
1	16	BR2	BR2.2	B2	BR1	BR1.5	B2
47	10	BR2	BR2.3	B2	BR3	BR3.3	B2
12	3	BR2	BR2.4	B2	BR3	BR3.6	B2
28	23	BR2	BR2.5	B1	BR1	BR1.4	B1
42	31	BR2	BR2.6	B2	BR4	BR4.7	B2
39	45	BR2	BR2.7	B1	BR5	BR5.1	B2
31	11	BR3	BR3.1	B2	BR4	BR4.6	B2
35	24	BR3	BR3.2	B1	BR2	BR2.6	B1
26	46	BR3	BR3.3	B1	BR6	BR6.2	B1
29	37	BR3	BR3.4	B1	BR1	BR1.6	B1
40	4	BR3	BR3.5	B2	BR4	BR4.3	B1
3	17	BR3	BR3.6	B1	BR2	BR2.3	B1
11	32	BR3	BR3.7	B1	BR5	BR5.7	B1
36	47	BR4	BR4.1	B2	BR0	BR0.6	B2
18	38	BR4	BR4.2	B1	BR2	BR2.2	B1
15	5	BR4	BR4.3	B2	BR5	BR5.5	B2
2	25	BR4	BR4.4	B2	BR3	BR3.2	B2
41	12	BR4	BR4.5	B1	BR5	BR5.3	B1
32	33	BR4	BR4.6	B1	BR6	BR6.5	B1
48	18	BR4	BR4.7	B1	BR3	BR3.5	B1
33	6	BR5	BR5.1	B1	BR6	BR6.1	B1
7	13	BR5	BR5.2	B2	BR6	BR6.7	B1
37	39	BR5	BR5.3	B2	BR3	BR3.4	B2
45	26	BR5	BR5.4	B1	BR4	BR4.4	B1
19	34	BR5	BR5.5	B1	BR0	BR0.1	B1
24	48	BR5	BR5.6	B1	BR1	BR1.2	B1
43	19	BR5	BR5.7	B2	BR4	BR4.5	B2
34	27	BR6	BR6.1	B2	BR5	BR5.4	B2
22	14	BR6	BR6.2	B2	BR0	BR0.4	B2
16	20	BR6	BR6.3	B2	BR5	BR5.6	B2
25	35	BR6	BR6.4	B1	BR1	BR1.3	B1
30	40	BR6	BR6.5	B2	BR4	BR4.2	B2
8	49	BR6	BR6.6	B1	BR2	BR2.1	B1
5	7	BR6	BR6.7	B2	BR0	BR0.3	B2
