# Supplementary material for: Intensity-based analysis of dual-color gene expression data as an alternative to ratio-based analysis to enhance reproducibility
Source: BMC Genomics. 2010 Feb 17;11:112. doi: 10.1186/1471-2164-11-112 (PMC2838842; doi:10.1186/1471-2164-11-112)
Supplement: Additional file 7 — Human keratinocyte cell line dataset. Normalized expression values and raw hybridization data for all hybridizations have been deposited into the Gene Expression Omnibus (GEO) database. Reviewer link GEO dataset: http://www.ncbi.nlm.nih.gov/geo/query/acc.cgi?token=djkxjoomeyecqja&acc=GSE12553. [file 1471-2164-11-112-S7.ZIP]

Archive with 1 entries (1 files):
- NormBrainData.txt
