# Supplementary material for: Intensity-based analysis of dual-color gene expression data as an alternative to ratio-based analysis to enhance reproducibility
Source: BMC Genomics. 2010 Feb 17;11:112. doi: 10.1186/1471-2164-11-112 (PMC2838842; doi:10.1186/1471-2164-11-112)
Supplement: Additional file 7 — Human keratinocyte cell line dataset. Normalized expression values and raw hybridization data for all hybridizations have been deposited into the Gene Expression Omnibus (GEO) database. Reviewer link GEO dataset: http://www.ncbi.nlm.nih.gov/geo/query/acc.cgi?token=djkxjoomeyecqja&acc=GSE12553. [file 1471-2164-11-112-S7.ZIP › NormBrainData.txt]

Array	1	1	2	2	3	3	4	4	5	5	6	6	7	7	8	8	9	9	10	10	11	11	12	12	13	13	14	14	15	15	16	16	17	17	18	18	19	19	20	20	21	21	22	22	23	23	24	24	25
Dye	Cy3	Cy5	Cy3	Cy5	Cy3	Cy5	Cy3	Cy5	Cy3	Cy5	Cy3	Cy5	Cy3	Cy5	Cy3	Cy5	Cy3	Cy5	Cy3	Cy5	Cy3	Cy5	Cy3	Cy5	Cy3	Cy5	Cy3	Cy5	Cy3	Cy5	Cy3	Cy5	Cy3	Cy5	Cy3	Cy5	Cy3	Cy5	Cy3	Cy5	Cy3	Cy5	Cy3	Cy5	Cy3	Cy5	Cy3	Cy5	Cy3
Sample	BR2.2	BR1.5	BR4.4	BR3.2	BR3.6	BR2.3	BR1.5	BR4.1	BR6.7	BR0.3	BR1.4	BR3.7	BR5.2	BR6.7	BR6.6	BR2.1	BR1.3	BR0.5	BR1.1	BR6.4	BR3.7	BR5.7	BR2.4	BR3.6	BR0.1	BR6.6	BR1.7	BR0.2	BR4.3	BR5.5	BR6.3	BR5.6	BR0.2	BR1.1	BR4.2	BR2.2	BR5.5	BR0.1	BR0.4	BR6.3	BR0.3	BR1.7	BR6.2	BR0.4	BR0.5	BR3.1	BR5.6	BR1.2	BR6.4
1	7.04713234	6.984465283	6.934693083	6.668970704	10.4777974	10.07405625	10.98251077	10.39679615	6.832409912	6.605253228	6.671111183	6.466120985	6.859384021	11.21481092	10.50893312	9.275979044	6.88970407	6.848073695	6.846846441	6.706484319	11.22784181	10.91121568	6.96500755	6.725898031	6.776544483	6.795502996	7.080184986	6.816526409	6.708487021	6.508066742	6.612667256	6.667980426	11.33491605	10.30799704	9.60419504	10.24795014	10.5493524	11.63491457	11.05941286	10.34113014	10.73273029	11.02382938	6.551127867	6.625637621	9.630535496	9.911635496	11.43218089	9.89979338	9.98083195
2	8.123098923	7.850215871	8.018127339	7.868119547	10.55237753	10.8082043	11.43218089	11.47622737	7.508451495	7.752003301	8.177697449	7.404511389	7.768740505	11.09011078	10.23948345	10.5262437	8.204043897	8.05370884	7.89721515	7.901203802	11.51792848	11.13054059	8.069295805	7.985437273	7.723358905	7.870563262	8.228794991	7.840937478	7.646081326	7.700060333	7.592715842	7.75810944	11.33709263	10.58921993	9.972102172	10.10227173	11.63040542	11.89356905	10.60496024	10.74933153	11.30374395	10.8837617	7.807653836	7.765055161	10.35191899	10.39072261	10.58577541	10.53090126	10.96040621
3	7.358233452	7.600746389	7.307985194	7.243331305	6.107917729	6.074158063	6.120066083	6.583216912	7.869331415	7.341170129	7.132555544	7.75378882	6.828281313	6.617930608	6.155515012	6.06399675	7.440362908	6.956950113	7.14225066	7.671404841	6.093415826	6.207012996	7.200835139	7.096722646	7.441765603	7.293126548	7.096824756	7.987654852	7.62638774	7.608651918	7.313411303	7.218266377	6.010299985	5.994904562	5.767404367	5.862123289	6.255099046	6.568804154	5.970743302	6.613362216	5.773781641	5.921257339	7.229289727	7.277705288	5.951707418	5.989489646	6.03012433	6.103566693	5.962916448
4	5.763213572	5.844424708	5.873794749	5.769367105	6.94632762	6.554757834	7.562785077	7.746279917	6.297561949	5.814269822	6.056932329	5.803012205	5.945914183	8.071579823	7.222799587	6.70726659	5.954336505	5.806103183	6.021831707	5.750020477	8.306833275	6.882202164	6.18660959	5.756353374	5.992378206	5.746135815	5.832732696	5.852105133	6.122109335	5.816665143	5.794326743	5.734987137	7.652034313	6.782467892	7.10358005	6.917551953	7.619284589	7.531664469	7.595136733	7.524921599	7.957950697	7.3845718	5.944636813	5.818305628	6.841058981	6.839835919	7.905231796	6.674543555	8.200563049
5	5.782150417	5.852835784	6.001906814	5.750843985	6.348975808	6.355387246	6.368877177	6.505738163	6.153345129	5.720615212	5.902341646	5.722978335	5.88339598	6.139223165	6.38421761	6.507333589	6.039624543	5.917262103	5.973788357	5.698873818	6.117630583	6.260200637	5.829501463	5.926105348	5.827007329	5.807341731	5.990988956	5.942014147	5.766165719	5.747260515	5.578488188	5.663417136	6.281960763	6.306597005	6.023488753	6.091195176	5.95541263	6.06964479	6.170722626	6.268805497	6.078625634	6.249591641	5.795907585	5.824829122	6.322551543	6.319571027	6.178208297	6.249209201	6.292934829
6	6.621722364	6.641880348	6.218903586	6.323879731	7.139217413	7.270951074	7.293126548	7.437569221	6.592341821	6.276867952	6.271083479	6.311052294	6.254222363	6.975190264	7.286661328	7.27456351	6.527773119	6.224532108	6.334381685	6.345665867	7.367927492	7.306745123	6.27152203	6.28766772	6.392445339	6.33355916	6.302609253	6.379597208	6.210589941	6.213858644	6.302692004	6.324040601	7.44446793	7.314267618	7.103798474	7.237870209	7.088582001	7.125993201	7.069211938	7.328967225	7.228696494	7.191985336	6.30724839	6.216786892	7.452437388	7.397908692	7.310527419	7.263723227	7.189953716
7	8.582616066	8.916797443	8.759871877	8.76471962	12.64316778	12.52954319	12.36561498	12.52191128	9.674847214	9.045688385	8.632334264	9.312956512	8.426072627	12.38588878	12.41668183	12.46252275	8.708162827	8.396277772	8.597300518	9.16708891	12.14631525	12.38305469	8.622611712	8.6916165	8.814454752	9.090391166	8.875097955	9.350607617	9.046638484	9.277244398	8.987630598	8.932388497	12.04687854	12.39767793	12.47022452	12.16295623	12.19852115	11.87697647	12.52191128	12.45988479	12.19728481	12.45082654	9.05794781	8.580906752	12.30771893	12.30913995	12.37275313	12.44908736	12.08667358
8	6.5432499	6.55655016	6.531629577	6.206858466	7.010525359	7.03043947	6.857349971	6.39338816	6.876292593	7.3315943	6.91542387	6.547960964	6.786888287	6.730143103	7.061898651	6.922016289	6.766684081	6.621969301	6.660199708	6.63213867	6.699739854	6.757301025	6.715561998	6.871402534	6.416466735	6.588412442	6.744296335	6.625347696	6.614493958	6.812635413	6.328627732	6.444026811	6.929460841	6.953439449	6.81066196	7.096074642	6.665177443	6.93287349	6.978644804	6.897854057	7.004509383	7.100445511	6.486544743	6.625347696	7.244669007	7.072838751	6.875234492	6.81006438	6.961142191
9	5.590612421	5.600261924	5.862242658	5.610104403	7.761321365	7.863422962	7.639080347	7.397585625	6.511294033	5.627926223	6.043630247	5.732729426	5.598785612	7.273986299	7.53125985	7.665296315	6.066798037	5.597684413	6.178269635	5.612630509	7.55474485	7.52388995	6.011401293	5.601593599	5.817904095	5.614248557	5.735257162	5.768806794	5.842639702	5.664853214	5.59313467	5.578901558	7.501688637	7.686113489	7.75082138	7.880699509	7.589755628	7.620760886	7.548279097	7.430706645	7.407470734	7.66628397	5.617742167	5.628393663	7.78347977	7.946627452	7.718895083	7.800749652	7.456892567
10	6.864347952	6.757487332	6.400881262	6.27853748	6.359905393	6.321451925	6.396164833	6.611636876	6.65801693	6.31363835	6.437833418	6.306803929	6.286811063	6.264808044	6.259105284	6.212551433	6.650452749	6.314649529	6.389696907	6.39757601	6.232579657	6.234026885	6.246695299	6.262237228	6.440296074	6.352818559	6.538058047	6.515091452	6.294718451	6.294297836	6.447479107	6.453323278	6.374634415	6.197393088	6.455938964	6.303130127	6.473480468	6.307830591	6.330234271	6.272013211	6.236292869	6.249435583	6.21623261	6.268380741	6.419172581	6.313786487	6.309190022	6.210351182	6.400582749
11	7.709485804	7.764618538	6.859478912	6.781687837	8.44606117	7.883818975	8.713599667	8.596681885	7.464361514	8.187115382	6.950054595	7.426070359	6.970793156	9.142576655	8.555252527	8.266168475	7.148254165	6.932480148	7.119198913	7.054330224	8.953098363	8.694274634	7.040094966	6.970916721	7.553942798	7.230621548	7.472041066	7.517429706	6.917224321	6.837364049	7.54496827	7.533653625	8.369235475	8.448066964	8.59239352	8.158846605	8.828110834	8.538679875	9.017849671	8.894080257	8.883435155	8.674124808	7.287300043	7.078561122	7.962280013	8.247611479	8.726487686	8.280322418	8.904529114
12	9.709713477	9.672813686	10.10147878	9.893737648	7.279350593	7.366288865	7.349045975	6.823605195	9.953254998	9.404068961	9.959305844	9.53506069	9.823523223	6.96956108	7.44972959	7.604364678	9.923506237	10.09594112	9.814430672	9.657307303	7.506538533	7.163487993	9.783511484	9.804068768	9.67026114	9.994661383	9.970989636	10.05982157	9.6421733	9.674847214	9.675203954	9.645764164	7.590777061	7.51224029	7.732399274	7.558790004	7.365311171	6.875553873	7.475502548	7.021139981	7.304428126	7.407214919	9.660201998	9.827752548	7.633587872	7.470499729	7.323520675	7.619431258	7.690547183
13	5.594103606	5.628284471	5.858216411	5.678000752	7.467203061	7.407361853	7.604744291	8.064202267	6.199339181	5.727827884	5.86012836	5.736526154	5.68787937	7.826403969	7.74516922	7.620235427	6.027917935	5.663997899	5.84893554	5.69401608	7.603810107	7.863585825	5.76626275	5.647539939	5.737794393	5.660314143	5.862061718	5.856925859	5.669193524	5.754862481	5.658187262	5.614757091	7.511797095	7.557455133	7.638059826	7.467203061	7.514447291	7.85983583	7.526790171	8.050579782	7.495826756	7.466827303	5.571251057	5.669285427	7.464104059	7.4986446	7.692399415	7.911107992	7.982989427
14	9.568371378	8.632901554	8.836747509	8.391730519	9.801035329	9.544285101	9.882353594	9.733652826	8.188601252	8.447683085	9.217722278	7.795096482	8.876736554	9.778156261	9.611486104	9.2108179	9.40378148	9.339724722	9.19700591	8.308600794	9.976812315	9.760731402	9.049271176	8.923945249	8.061124794	8.806931363	9.227202535	8.824774231	8.222796015	8.229838447	8.327290949	8.44606117	9.255342379	9.140006837	9.115328141	9.05963217	9.775459066	9.52964465	9.92478391	9.294316256	9.64856012	9.669951506	8.470204813	8.759216138	9.518824926	9.314784671	9.910880961	9.527255975	9.099210807
15	8.990137173	9.169127964	9.322570615	9.156965315	6.746406779	6.673589327	6.785216417	6.890197086	9.708020864	9.144102022	9.057235688	9.312178704	9.125234311	6.63349567	6.437272195	6.613646575	9.21670776	9.273291633	9.239706985	9.454288995	6.628288009	6.631966384	9.259123791	9.090665442	9.393852503	9.231137551	9.593090351	9.631441029	9.172845434	9.271769642	9.246013089	9.203374413	6.540376835	6.608803829	6.723039468	6.695056959	6.557831995	6.751387117	6.784467193	6.806497138	6.670266567	6.598602785	9.162140839	9.021432283	6.679078797	6.789478124	6.82727331	6.829843476	6.710719612
16	9.570850986	10.09953187	9.622062896	10.04509488	6.075520171	6.096685086	6.209601841	6.378024625	10.89596048	10.60538884	9.53439722	10.58194485	9.884832386	6.096262779	6.253090792	6.222435193	9.810360585	9.510660068	9.776190173	10.50977754	6.36815971	6.132198038	9.869227171	9.873237848	10.25345115	10.19709286	10.05798133	10.12765074	10.39590776	10.58039179	9.900871545	10.15735294	6.061936917	6.125950666	6.323582275	6.362454718	6.134547239	6.144903684	6.33995428	6.269460533	6.225087981	6.073556167	10.30929037	10.00374345	6.157097673	6.036860685	6.167213876	6.213253367	6.344798769
17	6.813329724	6.820287566	6.452595547	6.595449259	8.285636974	8.16491316	9.51382289	9.797312522	6.925061465	6.73052794	6.390101815	6.715394995	6.67253578	9.69182769	8.267843253	7.386425921	6.678896941	6.574076632	6.823401718	6.924645262	8.699273666	8.561538783	6.559652095	6.495335523	6.86775887	6.775579793	6.781896337	6.849206253	6.397088994	6.43439025	6.675411271	6.786190238	9.791641249	7.847349765	7.391197911	7.089180034	9.172324991	11.81858845	8.300019503	8.563206689	9.09870423	7.935698468	6.65906647	6.648063714	7.394145592	7.76830474	7.936032992	8.885795982	9.140515493
18	6.329555958	8.002827306	6.867234652	6.298592763	10.95323003	10.50659344	11.23188251	11.44843652	7.306375538	7.40172378	6.373110354	9.435035716	6.59126412	11.10383861	11.03053997	10.75844091	7.283484978	6.409511779	6.566144175	6.99457436	11.32057188	11.07116848	6.503952149	6.468976088	8.125820586	6.69582553	6.67674848	7.47265872	7.51767202	6.874230667	6.838628269	6.561148277	11.15841941	10.8769443	11.14519	10.59849871	11.02456771	10.98312383	11.25656141	11.27492292	11.17489647	10.77114222	6.584068057	6.692313829	10.83299241	10.59609632	10.98413126	10.80427381	11.06799899
19	5.869873107	6.17707993	6.60327207	6.35637997	11.1710112	11.33273652	11.07116848	10.963415	6.726970726	6.17721174	6.475959912	6.457642454	6.317537886	11.55983118	11.38879734	11.53492134	6.377961316	6.382686882	6.289886761	6.181760993	10.90293326	11.28328804	6.268314643	6.317327131	6.231638562	6.345875804	6.460438874	6.547632824	6.136460034	6.271791712	6.055869103	6.321451925	11.04098351	11.58219748	11.523698	11.49330024	11.39905882	11.20814696	11.12486178	11.35578432	11.26480809	11.56504577	6.250767873	6.27861764	11.36184465	11.54596408	11.34067473	11.55983118	11.53397411
20	5.582597485	5.60459604	5.780717161	5.638777341	8.078301694	8.046015456	7.817925364	7.496511685	6.210555276	5.649263199	5.803549922	5.626908256	5.650400203	7.390674168	7.926710757	8.263782922	5.994583049	5.621937248	5.773286209	5.585430773	7.552384311	7.724667351	5.669467587	5.572812957	5.685221089	5.573660291	5.875650396	5.732229305	5.754600325	5.64039654	5.480874703	5.58963698	7.657938196	8.070300482	8.138239966	8.003586773	7.719189671	7.67800452	8.074864639	7.752309565	8.273071539	7.975306059	5.621937248	5.56919823	8.001420618	7.998330821	7.585023357	7.866149625	8.001669812
21	8.386275862	8.441171716	8.200219897	8.058897251	9.12307589	9.16238563	9.054714352	8.815486094	8.244090828	7.875043272	8.026517533	8.197920452	8.299000404	8.761591666	9.079680616	9.332112267	8.143057582	8.060153685	8.10327007	8.168285357	8.494888869	8.902075889	8.017613063	8.007194597	8.227080243	8.005076689	8.287748978	8.304980648	7.782587665	7.744995957	8.026343764	7.981657469	8.955581302	9.153760676	9.398878204	9.168420161	9.053604434	8.810093703	9.276223402	8.952200532	8.824354598	9.116299866	8.01004912	8.161211869	9.358780405	9.075192644	8.902295718	8.834620553	8.604858506
22	5.774072955	5.855390285	5.962916448	5.796641967	7.762206159	7.524294471	7.819763173	7.964919033	6.380110178	5.860005798	5.990379176	5.826953411	5.779330998	8.088267193	7.695728644	7.587335397	6.045647782	5.836205292	6.039224121	5.905477129	7.757679084	7.689775862	5.847041323	5.796233533	5.919013774	5.854181493	5.900290551	5.874833111	5.899647135	5.7328768	5.742357364	5.821470173	7.859109639	7.866976304	7.914717893	7.722211847	8.514605774	7.959513733	7.992270344	7.548160359	8.57800034	7.964446712	5.76854242	5.853151854	7.475231647	7.818936055	7.629406898	7.741545352	7.977094074
23	7.19599057	7.684493209	7.676353487	7.353089104	6.713472129	6.990728243	7.576139163	7.208941113	7.671404841	7.357641062	7.53125985	7.310649926	6.951610224	6.667105182	6.913255516	6.809408972	7.497198149	7.43019433	7.290442591	7.463861356	7.281486443	6.779033831	7.396722618	7.417509471	7.525060217	7.299143604	7.575217533	7.631039068	7.440060069	7.375443746	7.335980268	7.301526509	6.900348356	6.806407433	6.958623831	7.084994283	7.205818504	7.193658492	6.742242266	6.757301025	7.382216708	7.051416411	7.294634939	7.462539868	7.083107194	6.803393978	6.6739323	6.877233346	6.813631429
24	5.783606374	5.899294469	5.890198312	5.784580751	5.981159177	6.038639257	5.719102031	5.760988687	6.414157898	5.945759753	5.991614456	5.861391982	5.855192635	5.857166893	5.772187589	5.629923866	6.249966922	5.885863143	5.970372157	5.821507501	5.731336018	5.712556882	5.863769573	5.861039122	5.961764432	5.863869379	5.991417163	5.939504907	5.837593437	5.69140812	5.745769064	5.855461729	5.835236505	5.696185727	5.732118426	5.667225779	5.679904462	5.783539301	5.615579441	5.718905946	5.675954931	5.751931224	5.929478039	5.872784211	5.807227024	5.943391981	5.824642314	5.681487487	5.608152284
25	5.976077569	5.966425806	6.133849327	6.055673981	12.81338796	12.40485692	13.00449961	13.23731459	6.503952149	6.230128722	5.999573776	6.153089921	6.010774197	12.99820496	12.81338796	12.27443387	6.19630483	6.035455975	6.023987964	6.091397356	13.09686499	12.76927866	6.023524002	6.112999569	6.158289312	5.993118001	6.01965417	6.058933258	6.017181516	6.037587015	5.980774142	6.045950782	13.02474666	12.48451751	12.87392923	12.19971209	12.77747217	12.73943012	12.94590698	13.02961757	12.66628294	12.5017095	5.983682968	6.057271635	12.19489351	12.15227918	12.61350842	12.55021919	12.76129265
26	6.60068831	6.222704003	7.543975987	6.361658081	6.983047592	7.178664593	6.841436533	6.321939412	6.478455056	5.983877795	6.44830586	5.779292126	6.925873439	6.78735343	7.436001093	7.112239667	6.812447544	6.568975469	6.4111433	6.617206068	6.170309802	6.892336171	6.099321786	6.177940261	5.968810357	7.288486387	6.43756577	5.946977746	5.891990824	6.11485911	6.3323958	6.873356954	6.537965899	6.953528248	7.185410274	7.118861806	6.744928331	6.594244053	6.92286672	7.216569848	6.938063252	7.111720476	6.569744772	6.71719107	7.050910819	7.015133799	7.306880218	6.866419245	7.240449113
27	8.219446688	8.623995847	8.480743009	9.375418146	7.308927069	7.243944518	6.733967577	6.822513468	8.950137407	8.747403939	8.210297022	8.828713705	8.180872793	6.765331634	7.038404447	7.450893311	8.153039291	8.360101807	7.909825134	8.499666194	6.851967447	6.675495164	8.086158464	8.436750655	9.032644776	8.608507668	8.466807254	9.330461208	8.504974385	8.431766476	8.517076322	8.785394804	6.749359834	7.269357736	7.085933537	7.000730568	6.750328176	6.732885595	7.044667932	6.787154174	6.990561459	6.939701135	8.541152257	8.419581199	7.302113309	6.907957492	6.685828608	7.287523575	7.20312611
28	9.298695996	10.06763569	9.348982107	9.688367891	8.493659461	8.635978676	9.435584539	11.00681038	10.15656829	10.90476384	9.485914943	9.917524167	9.393315435	8.702934978	8.455657333	8.140578053	9.444926737	9.727824837	9.590718695	10.14131805	10.42869157	9.204490208	9.466443144	10.35501887	8.951500519	9.501744984	9.710326612	9.656992305	9.471946922	10.21786997	9.466443144	9.576302239	8.813028671	8.025349489	8.19184575	8.423403923	9.32604473	9.252897716	8.173676522	8.299188303	8.758771104	8.328230733	9.724170957	10.1099827	8.793882559	8.892512608	9.086498538	8.427302022	8.732509823
29	7.677863552	7.456624369	7.801488103	8.006159637	5.500396468	5.490711393	5.43449311	5.490711393	7.510827542	7.566581316	7.536906688	7.840183046	8.050058567	5.498847816	5.541552684	5.516197939	7.814509085	7.471388499	7.586768915	7.459412973	5.651256264	5.46612549	7.460725476	7.762072713	7.429318043	7.603116835	7.747204109	7.658971183	7.213309765	7.235818758	7.288366076	7.475641964	5.600495378	5.517501879	5.48682536	5.486155485	5.441254452	5.509098054	5.544801971	5.473523731	5.496495446	5.468092035	7.587634528	7.746739636	5.602627882	5.551158241	5.568494558	5.502708932	5.531782742
30	7.192642264	7.112881236	7.528591565	7.205610464	5.75364823	5.80064686	6.035734368	5.992583877	7.505235298	7.160285792	7.27194772	6.72703757	7.188776087	5.912354565	6.17885371	5.936249058	7.571783373	7.321399427	7.361614339	7.063606611	6.481511774	6.002887026	7.068269846	7.117728781	7.022662722	7.256225508	7.222679616	7.26513546	6.799883685	6.899675145	6.943341535	6.971849592	5.944548053	5.867221454	6.178269635	5.961593572	5.892177687	5.879734139	5.942196847	5.88649435	6.122383202	5.913045936	7.08096932	7.389152343	6.230227641	5.840435404	6.20971149	5.895906866	6.187188892
31	6.193695744	6.331879692	6.377807161	6.414661065	5.573096516	5.669285427	5.5113543	5.660095952	6.86835068	6.472298376	6.261425361	6.527448095	6.342868218	5.676725025	5.64316258	5.749154562	6.593586781	6.36478464	6.497822511	6.619738849	5.626583504	5.730678733	6.434643172	6.372682459	6.551451203	6.580430497	6.884270814	6.950464852	6.193267425	6.54750013	6.488369537	6.592575956	5.977161002	5.765890861	5.558597277	5.718014988	5.584044093	5.676466779	5.553801238	5.682299428	5.618509013	5.597072857	6.530378253	6.491950631	5.732008324	5.669467587	5.699589475	5.772795023	5.872226796
32	5.667904398	5.903664308	6.214539064	6.213858644	8.83507109	7.984185909	8.194322001	8.34770822	6.539763926	6.130105203	6.015084191	6.208084371	5.8021195	8.550418374	8.260549406	8.934988093	6.365613189	5.988508896	6.236771539	6.128907959	8.318724552	8.463727292	6.071490555	6.064856146	6.198442568	6.10108382	6.065862631	6.237781304	6.499088738	6.38976436	6.391580852	6.237102609	9.072667199	8.685256884	8.091310853	8.345160354	9.231460745	8.752367185	7.915061724	8.881173042	10.00309803	8.869701433	6.10929679	6.005384125	8.787409429	8.306290429	8.428812107	8.374082238	8.999758165
33	8.214434955	8.301924903	8.151956335	8.480377459	9.702846372	10.03031941	10.53235444	9.587475051	8.707973119	8.786498121	8.149050571	8.631722002	8.027732693	9.708020864	9.648226317	9.95758122	7.979562122	8.141716226	8.266850374	8.593141019	11.88623526	10.10189197	8.285102956	8.564955587	8.430669249	8.263100463	8.277228873	8.531149996	8.199682635	8.722393133	8.493659461	8.266698466	9.909878931	10.26112364	10.14065116	10.38769166	9.711302336	9.388686338	9.810682848	9.665264693	11.79210526	10.19878873	8.480181669	8.195599924	10.22634765	10.14518212	9.789393322	10.26525423	10.20048766
34	6.031920688	6.221690053	6.363459452	6.2276283	8.746772787	8.835552365	8.506414585	8.196417245	6.811323424	6.299009688	6.281782879	6.174555993	6.085204704	8.471208038	8.278641761	8.812777632	6.504139654	6.17736381	6.365146164	6.255745363	8.132876394	8.750202678	6.266240418	6.199937279	6.308374436	6.17117964	6.271011295	6.370140449	6.209110987	6.214347701	6.20271502	6.215156426	8.320597323	9.165884913	9.288623137	9.275716982	8.784942551	8.445714104	8.383180137	8.453464269	8.912685373	8.939592456	6.29664624	6.303130127	8.57264199	9.088579569	8.819629287	8.754938518	9.279720709
35	6.068589171	6.051804107	6.197467526	5.955082777	9.546128476	9.773092474	8.909050468	7.764918065	6.299501498	6.053422294	6.258904053	5.935613984	6.304909178	8.40743307	9.392830359	10.02377139	6.405249671	6.231249917	6.35927715	6.064364617	8.311854935	8.809207315	6.367325357	6.192380706	6.039224121	6.014738921	6.321161583	6.18724764	5.898199711	5.947101545	5.853092459	5.963619913	8.770867271	9.508019032	9.713956206	8.945223128	8.383180137	8.257690277	9.037006428	8.612114232	8.742661272	8.932839807	6.083526216	6.162481138	9.413163872	9.398878204	8.663249603	8.563575953	8.210618272
36	13.29734899	12.37892035	12.74467341	12.79001806	6.236354826	6.185362464	6.480384205	7.309194475	12.48112863	12.44652871	12.88035828	12.3131082	12.72390139	6.637720992	6.246119162	6.174688845	13.16803017	12.97502285	13.16549602	12.5981104	6.694324808	6.422580226	13.00449961	12.78171076	12.68837321	12.69740715	12.96858966	12.83724068	12.3131082	12.26819857	12.70849961	12.63781705	6.234323104	6.3413438	6.232866082	6.236354826	6.597295758	6.571500877	6.238890722	6.47204893	6.14323683	6.263178363	12.79001806	12.48747058	6.250676223	6.122998033	6.547266695	6.351391559	6.047169539
37	5.981422052	6.079897818	6.098105695	6.065462276	5.648724355	5.871603837	5.737603152	5.804009871	6.525096964	6.085791151	6.017359672	6.070089735	6.121250573	5.814705381	5.680074841	5.788966795	6.316733855	6.074126866	6.324497661	6.129209478	5.777114071	5.785066515	6.078496298	6.133299896	5.995286531	5.975773073	6.137840388	6.153012711	6.008704175	5.991297644	5.927419754	6.03211053	5.806716113	5.773418759	5.712201904	5.821507501	5.8873775	5.945998475	5.67021798	5.787859453	5.700606952	5.728824573	6.179504331	6.057841463	5.614870893	5.844854324	5.642890554	5.744644775	5.782240339
38	7.678168381	7.659121432	7.587170763	7.466059279	7.98269059	7.522725025	8.174124847	8.532276956	7.835380658	7.989403684	7.567755162	7.647762114	7.788625467	8.614227726	8.263100463	7.915061724	7.980097988	7.710563625	7.935698468	7.691835932	8.781094356	8.140578053	7.639662217	7.791352416	7.530520882	7.729881335	7.844786088	8.109045099	7.637078972	7.67347187	7.396361105	7.535267297	8.699503221	8.04237163	7.797248123	7.57057571	8.77046388	8.097591199	8.445294459	8.522825285	8.712181602	8.105017814	7.511022522	7.630243671	7.909992705	7.703642826	8.381627097	7.862661732	8.731928181
39	5.988061734	6.141822781	6.344904944	6.326731914	6.795502996	6.608549899	6.729500645	6.789029971	6.760244636	6.314301319	6.196568008	6.213520127	6.202651056	6.386246466	6.5640204	6.315449415	6.481594681	6.209873996	6.404948609	6.236692213	7.21467121	6.436053908	6.440956884	6.244414116	6.585291749	6.14774117	6.389180284	6.335909863	6.143531431	6.201336346	6.261662117	6.259240559	6.776848177	6.510046216	6.601454775	6.430515949	6.765331634	6.58908013	6.7648386	6.427679727	6.66575822	6.552831432	6.297706426	6.228291401	6.382198985	6.385403069	6.5988362	6.44554341	6.479946081
40	9.094990232	9.414889221	9.20061249	9.624624456	9.383895009	9.148202018	9.035241312	9.575967344	9.790029562	9.381531018	8.977527784	9.661997406	9.625499114	9.449612267	9.344058898	9.219722774	9.252464372	9.193989171	9.395502192	9.759743831	9.482663355	9.358521733	9.214657515	9.305024301	9.554851489	9.692143253	9.267170842	9.713956206	9.453053231	9.310628129	9.848011464	9.710631774	8.806036201	8.888145147	8.799388641	8.87764895	9.312178704	9.256686761	9.130251444	9.242773026	8.966782838	9.042510573	9.631441029	9.565614394	9.041415296	9.043245814	9.128433171	9.112546475	9.024995649
41	8.485089619	9.357581786	9.092977948	9.307124906	6.062920957	5.876721639	5.966721023	5.902788551	9.70155511	9.2334513	8.782929622	9.126479632	9.278750911	6.24878102	6.28346212	6.047311601	9.133434411	8.763824849	8.971087778	9.242502428	6.04411819	6.163732171	8.857845853	8.953314348	9.122358176	8.811181273	9.157244499	9.363059001	9.502315294	9.796299014	8.783351181	8.797309712	6.056258099	6.017622594	6.364929822	6.041445235	5.99748726	6.184967622	6.179991708	6.090484663	6.379298309	6.329694752	9.166396873	9.414079224	6.272721009	5.98199537	6.312247481	6.244709874	5.870732224
42	6.082640045	6.532772303	6.995967672	6.758642004	7.506411867	7.49415513	7.702125783	8.083655741	7.237123768	7.044331336	6.635323625	6.782956168	6.454131962	7.427343467	7.377966098	7.348421163	6.670266567	6.489658314	6.593140369	6.92811671	7.792355259	7.462667059	6.579987597	6.468753654	6.708305662	6.227998901	6.829576561	6.614676892	6.648962589	6.808529713	6.515243885	7.046171553	7.257103906	7.188219427	7.493556819	7.448857804	7.516441154	7.458246697	7.447724898	7.482702914	7.563994673	7.315812967	6.857133187	6.406672366	7.305293571	7.416770352	7.682345033	7.441454843	7.621301864
43	6.56057008	6.639929372	6.687101502	6.542263649	8.399673784	8.57512676	8.315246207	8.567643624	6.724940765	6.714764987	6.623902196	6.538098419	6.796588959	8.248113625	8.543813278	8.610367125	6.813509056	6.608803829	6.702278015	6.711046564	8.425220269	8.672514092	6.666933764	6.591602965	6.521747475	6.538262838	6.856850312	6.840848472	6.452595547	6.428223119	6.548374581	6.719332488	8.264868671	8.287402769	8.410416743	8.477891234	8.237269411	8.560805774	8.36728396	8.785394804	8.220964001	8.328405063	6.462295794	6.589865704	8.377013854	8.508112451	8.336382339	8.664847434	8.336726537
44	6.413801611	6.4111433	6.51952903	6.584758174	7.60422866	7.64905002	7.666101032	7.287161125	6.843434956	6.448508905	6.367007128	6.656663671	6.519289245	7.519589424	7.744594702	7.85272653	6.612117924	6.411813208	6.733414222	6.648104676	7.302995555	7.559771829	6.562995617	6.443881835	6.669557828	6.460126395	6.537534548	6.560663449	6.219065968	6.364010151	6.554881883	6.49008131	7.497602846	7.86631607	8.273597681	7.954411059	7.338852045	7.428671306	7.249623112	7.616791179	7.545935091	7.892260778	6.517604868	6.467786218	7.744853941	7.844116112	7.825047589	7.708535919	7.622331197
45	6.677172641	6.862517131	6.879796561	6.70346691	5.781228037	5.722542538	5.802456752	5.708716714	6.897995589	6.900434867	6.565599116	6.646280237	6.957653849	5.743415979	5.832732696	5.698074784	7.016430885	6.608365032	7.08895755	6.946757418	5.874970123	5.772380227	6.75791493	6.704639064	7.016753698	6.988182893	6.960404652	6.861543033	6.858264919	6.895684508	6.810610184	6.691112162	5.625445017	5.790830236	5.94869076	5.781668058	5.906328825	5.755190042	5.886572456	5.770690577	5.864889627	5.794405916	6.716740357	6.730967017	5.864822589	5.820577512	5.825702221	5.80064686	5.849186026
46	5.673106927	5.838323379	5.879448956	5.871284697	8.340994783	8.608093702	7.894232191	8.361358244	6.295551541	5.82629188	5.758480557	5.923560426	5.857492239	8.634970539	8.690607272	8.633093589	6.091364636	5.835430659	5.976897766	5.853612662	8.170222387	8.435948776	6.125772659	5.863052641	5.97737933	5.768837571	6.151231799	5.808590024	5.833700457	5.752927287	5.715182289	5.868780082	8.200219897	8.628925369	8.349490707	8.460222116	8.316225193	8.329812199	8.506839792	8.075490101	7.984950292	8.569881775	5.943332112	5.826382348	8.338882632	8.332107327	8.067951815	8.225222381	7.831406493
47	6.057194679	6.126585312	6.164435034	6.158323613	8.349853895	8.435948776	8.4799909	8.208012667	6.612071382	6.197737744	6.060100195	6.348821126	6.171615983	8.244453902	8.365318403	8.232131006	6.365185103	6.033646588	6.19623451	6.277536472	8.182826266	8.264481891	6.244135274	6.117080565	6.249554443	6.09056053	6.314551597	6.124956741	6.240908846	6.225087981	6.171489327	6.157299073	8.535355668	8.486744688	8.644790087	8.642185794	8.265988782	8.25534859	8.461319754	8.418458097	8.294456236	8.454557803	6.31189891	6.128130026	8.300542062	8.52195648	8.396433898	8.36635556	8.663857242
48	5.840637135	6.372457728	6.286170179	6.199559594	5.882084788	6.005384125	5.981225221	6.242059642	7.034374827	6.318049801	6.193760669	6.644328864	6.260725796	6.23717647	5.934931487	6.076583144	6.275265731	6.140050443	6.245420124	6.561935658	6.067266213	6.085233295	6.367695168	6.25658135	6.217183628	6.284992102	6.422653523	6.351602063	6.438519263	6.6224863	6.282065425	6.238367283	6.094145772	6.119677493	6.102054998	6.190868244	6.096464604	6.180027428	6.026301552	6.0115291	5.973198387	5.974706695	6.397956778	6.368195292	5.968846646	5.996106495	5.997224378	6.16902445	5.963161778
49	6.775301711	6.835063135	7.156232151	6.710682563	6.615927886	6.652485269	6.247877579	6.538368307	7.225718506	6.621560178	6.989422823	6.686742113	6.779607786	6.444636221	6.232267636	6.359460291	7.227846108	7.148355012	6.979681897	6.620315553	6.519207468	6.50815106	6.940883057	6.975604598	6.765964267	6.573262918	7.015446742	6.707534675	6.973673607	6.7550844	6.796027384	6.702528959	6.293792157	6.342079493	6.412702878	6.387449618	6.122321034	6.20768091	5.950806551	6.076937385	6.191202092	6.266201541	6.652239594	6.704548848	6.23697749	6.17834095	6.385485321	6.413538162	6.349813633
50	5.734013118	5.800504484	5.923239333	5.816054223	12.42518404	12.14740737	12.37746368	11.9109507	6.293282103	5.881957441	5.935643361	5.918722412	5.814822662	12.24393125	12.20090636	12.06405084	6.005384125	5.809195315	5.950501648	5.748553523	12.13982884	12.43106928	6.061071536	5.835868165	5.905522861	5.787573136	6.065301156	5.88189745	6.064459971	5.762641984	5.801362635	5.745769064	12.15675755	12.19728481	12.13736303	12.10597152	12.05371749	12.33467602	12.46554488	12.23035104	12.12757108	12.28834459	5.881861862	5.817464861	12.04586807	12.19596751	12.44908736	12.25777005	12.30111478
51	6.198011161	6.325831727	6.379447315	6.099965222	6.541499853	6.493070451	6.513704614	6.619311505	6.672898752	6.440412432	6.867667604	6.313362232	6.515243885	6.476102741	6.546421678	6.516392317	6.64396547	6.900434867	6.323913638	6.170785052	6.804243648	6.494196673	6.784556597	6.540738075	6.05535936	6.260323454	6.707815066	6.199277823	6.258411384	6.494076692	6.151843521	6.293216831	6.442638421	6.398527374	6.515330001	6.45920319	6.674216159	6.513409855	6.477654503	6.477735912	6.667881062	6.492187434	6.200864444	6.596256726	6.637348614	6.585291749	6.524281852	6.468906012	6.556700594
52	9.331292	9.355918363	9.164936781	10.10147878	6.735335216	6.883577728	6.57751651	6.549818165	10.37955314	10.04862861	9.253804038	10.32028678	9.6102591	6.650684704	6.432690694	6.703633464	9.111815051	9.121186535	9.278275985	9.893119018	6.395055499	6.518928285	9.66594144	9.761007119	9.345971193	9.682338187	9.647017706	9.451902155	9.709713477	10.01626413	9.765352508	9.985902313	6.44165206	6.605062976	6.597029233	6.666489403	6.661298266	6.626869356	6.528734339	6.573714699	6.739662631	6.608365032	10.21786997	9.756036463	6.553998516	6.699568183	6.459924184	6.486964813	6.688974597
53	5.756849019	5.774941603	5.908518944	5.818032698	7.828603891	7.851962097	7.734910625	7.461295318	6.346716575	5.813397543	5.837485763	5.848998972	5.892823925	7.699046485	7.693935847	8.281450363	6.193760669	5.806660216	6.011336868	5.788250507	7.297395032	7.689330436	6.094374801	5.875713104	6.005223694	5.795371149	6.002230256	5.802059596	5.851350806	5.781151929	5.768470472	5.801232542	7.638481459	8.222796015	7.946305167	8.024397869	7.78227943	7.895662263	7.721587106	7.665971133	7.946794495	8.111452173	6.029268495	5.857018282	8.454941088	8.125481815	7.435883535	8.116010372	7.783024771
54	7.125666648	6.767783151	6.882107646	6.458569551	10.04397771	9.960019015	9.743078952	9.462948524	7.649915239	7.552904106	7.320662232	7.073173362	7.205818504	9.249301316	9.677113356	9.717929726	7.062772206	7.272173647	7.335357199	7.486419543	9.737578319	9.844138454	7.634165122	7.249137441	6.683819508	7.067301207	7.425934986	7.344237801	7.4424508	7.907627037	7.364433034	6.995336754	9.307947797	9.136564212	9.342937702	9.414375054	9.378198997	9.468500147	9.719918627	9.777469672	9.488990934	9.389634919	7.382773586	6.798480688	9.527581307	9.568371378	9.495400884	9.502606878	9.381809378
55	6.407349854	6.598068672	6.651109703	6.708945496	6.725536459	6.766873518	6.51627506	6.660449833	6.937242523	6.694407427	6.575167081	6.670266567	6.781204909	6.618302176	6.914665713	6.728695072	6.80893266	6.656104153	6.717909013	6.800091181	6.64441304	6.664899715	6.791159312	6.68976896	6.776796239	6.675369253	6.809408972	6.950147405	6.619788367	6.738440384	6.72518922	6.641880348	6.578855309	6.640188164	6.835164163	6.699049069	6.582800157	6.562387531	6.720370955	6.859840579	7.181017561	6.817366333	6.588544007	6.596348733	6.504437596	6.823401718	6.571500877	6.595604981	6.777499222
56	7.579366077	7.293390825	7.310302982	7.73520888	6.975190264	6.990234367	6.932168891	6.835696131	7.607806596	7.505760197	7.246528028	7.898942127	7.639662217	6.872754545	6.931450522	7.072185256	7.693188948	7.359473246	7.562652818	7.763527694	6.524440405	6.69582553	7.661550606	7.447256625	7.74971969	7.581361853	7.625708078	7.772580565	7.096722646	7.307529265	7.576655275	7.754829237	6.951808621	7.157454335	7.22796359	7.029245591	7.069313088	6.923353841	6.812398746	6.770739336	6.956155852	6.970684172	7.685980242	7.452307346	7.006738683	6.910564995	6.805257756	7.035116441	6.830817178
57	6.056258099	5.919769001	6.079970702	5.950404687	6.334449053	6.322199653	6.241172794	6.502855972	6.397450205	5.996713586	6.007676138	5.979676098	5.922710703	6.443727191	5.992433725	6.122537156	6.403944359	5.982508199	6.228966114	5.920370447	6.383737179	6.322551543	6.301981568	5.926488111	6.237377383	5.877731183	6.089086173	5.950173881	6.051557553	5.979925886	5.849789119	5.927985821	6.16264128	6.20101341	6.153345129	6.151055388	6.07993426	6.227793001	6.131941194	6.346169158	6.201778105	6.189109306	6.156368922	5.942292749	6.111132601	6.428776777	6.629124995	6.303095124	6.09061648
58	7.938244185	7.937925628	8.269701934	9.159086537	6.678141056	6.625988243	6.444636221	6.53507792	8.418458097	8.052214452	7.831406493	8.787833301	8.180577263	6.999020327	6.504050901	6.36478464	8.436750655	7.711572577	8.511119637	8.062148488	6.817728879	6.852630557	7.888283244	8.184755775	8.77544704	7.986656173	7.626247463	7.960513378	7.753073102	7.874709805	7.765582873	8.497237975	6.576386972	6.594708418	6.407349854	6.586200331	6.505974992	6.757998858	6.678992441	6.76076218	7.084343606	6.693794079	9.035719765	8.327485599	6.443651048	6.551048176	6.741382128	6.169716407	6.874319123
59	7.265636117	7.211055774	7.276222438	7.395540171	7.634312843	7.832051648	7.199284521	6.654562218	7.773309472	7.367279263	7.374091079	7.28593598	7.705302284	6.946757418	7.517564759	7.56938887	7.290941043	7.30553158	7.172104469	7.261585282	6.625505348	6.976625735	7.518786151	7.243714046	7.152541481	7.553526833	7.536740569	7.228584074	7.301347547	7.380670882	7.05397963	7.203907264	7.179558883	7.600746389	7.881798441	7.942955968	6.933663673	6.750197081	7.471794384	7.076794906	7.2657478	7.572318616	7.502639996	7.598234902	7.612307921	7.808415509	6.879912252	7.425185125	7.307985194
60	8.575310575	7.851823977	8.696714303	8.827421016	7.688723276	7.815085436	7.294869234	7.232404115	8.496508746	8.463727292	8.4341108	8.200730173	8.903871694	7.184438303	7.509831699	7.767975623	8.42846896	8.477668427	8.376495652	8.303868944	7.187863831	7.304428126	8.533229656	8.250368297	8.212572867	8.654809948	8.672514092	8.631929329	7.943739212	8.474254623	8.480377459	8.454403073	7.39622061	7.44298636	7.43006178	7.509999658	7.351473548	7.049299328	7.42693809	7.306880218	7.21564005	7.312706974	8.74761001	8.7435233	7.811632692	7.419750535	6.921425073	7.257103906	7.185777032
61	7.835099538	7.351841735	7.77201374	7.315324005	9.951142027	10.05016009	10.09225879	9.223564662	7.344757119	7.669359527	7.720472879	7.458523231	8.084139763	8.74067437	9.160433807	10.43340662	7.921914305	7.900440389	7.775218752	7.350693025	9.751759292	9.756036463	7.817619533	7.855206532	7.367399802	7.502502315	7.762072713	7.570707101	7.505235298	7.33944641	7.200042712	7.235937007	9.695905607	10.08421782	9.856999182	9.927929151	9.795973899	10.23913919	10.0027725	8.996077942	10.50157681	10.14205582	7.402994104	7.440585169	10.33852959	9.885570306	8.638691311	9.979767261	9.068827198
62	5.715854071	5.806716113	5.851760201	5.796960308	5.751139209	5.755947109	5.784048065	5.647453128	6.291106805	5.902181732	5.749673559	5.808160723	5.833065589	5.679577141	5.673557634	5.743567957	6.09984356	5.797220465	6.042174765	5.818682876	5.670636955	5.771814385	5.961203428	5.745084622	5.861391982	5.728557257	5.980121753	5.817779574	5.87193501	5.782463257	5.693676735	5.73193419	5.609119705	5.720987135	5.69931889	5.723575493	5.62514685	5.629432205	5.648434307	5.723436469	5.622038021	5.573248145	5.91620826	5.919193824	5.651916623	5.744709832	5.677217234	5.653230618	5.630806198
63	7.05267871	7.08367866	6.951718788	6.970793156	6.089959448	6.167213876	6.317388391	6.336479619	7.283876005	7.09838359	6.947769873	7.539291122	7.363122383	6.139070805	6.425563854	6.358312182	7.237492213	6.840423739	7.061241728	7.166930794	6.44250183	6.258670681	7.031061414	7.003230482	7.194678439	6.800039926	6.996922296	7.092382406	7.300380716	7.122121633	6.805952643	6.901374336	6.215542609	6.183036006	6.338914247	6.373782762	6.110414863	6.197467526	6.276052321	6.255381821	6.259452114	6.212120119	6.999440717	6.917551953	6.25056002	6.21588663	6.298047726	6.279623565	6.357259224
64	5.842364398	5.948260311	6.046199897	5.816597195	6.357653805	6.527691985	6.267970111	5.988622368	6.335206359	5.914472593	5.931039002	5.862273776	5.931360235	6.368055898	6.299928278	6.330414092	6.232579657	5.890082759	5.949482292	5.901750921	6.156992658	6.522062976	6.168073319	5.919133078	5.97637631	5.816332369	5.903438088	6.019516572	5.948871283	5.936786355	5.795438433	5.841367507	6.197364797	6.369840465	6.515901776	6.395350812	6.393032857	6.309670425	6.299656228	6.404948609	6.74893397	6.841258745	6.046326164	6.006709343	6.386909007	6.517566737	6.385185754	6.193049659	6.454769788
65	7.274916679	7.239605812	7.351586071	7.599589596	9.893427554	9.958615719	11.94840696	11.04494028	7.425542135	7.269245519	7.250117262	7.860954748	7.406971773	11.15725595	10.45456869	9.871095589	7.342624708	7.255643937	7.37785519	7.486557666	12.04257051	10.69516095	7.440060069	7.38426617	7.490603691	7.294743623	7.681680693	7.669209524	6.955975387	7.159603095	7.414509167	7.62367476	11.0842864	10.42214927	10.48753679	10.22281905	10.93365274	11.30374395	10.27967566	10.81078438	11.24137275	10.48382649	7.468746643	7.302470964	10.1675695	10.19709286	10.59476922	10.96531969	11.04796801
66	6.558689279	6.408417871	6.714202697	6.62737478	7.261732691	7.068269846	7.447498926	7.643653379	6.556782246	6.440489041	6.481686786	6.507906185	6.594244053	7.424922951	7.199385887	7.427617435	6.741779444	6.431375428	6.721419086	6.63349567	7.416274965	7.476446916	6.713829014	6.500471728	6.486964813	6.471805094	6.487533898	6.439424427	6.157687481	6.267015211	6.453750526	6.522963387	7.408752208	7.437569221	7.295720503	7.303325884	7.43925629	7.554332733	7.158927873	7.451590574	7.088835291	7.44458701	6.596641278	6.480747021	7.329913767	7.294015327	7.391765046	7.51224029	7.442855611
67	6.44349833	6.765069758	6.714555261	7.238211797	6.307173165	6.441273187	6.457436819	6.591181169	7.17141789	6.680511004	6.549449004	7.536740569	6.863130646	6.336696865	6.554674282	6.530107001	6.532273216	6.578511301	6.399937241	6.870515554	6.67302668	6.491121606	6.723241009	6.632059888	7.054745321	6.810264191	6.638182696	6.88048234	6.839700693	6.914464037	6.642064267	6.46604407	6.375337814	6.333416967	6.421314648	6.527370304	6.314712233	6.339573625	6.532344809	6.529854868	6.312247481	6.257283707	7.118597932	7.073022734	6.39907864	6.474138486	6.361255463	6.329816093	6.498430404
68	9.598685459	8.764256371	9.790983306	8.989017305	5.652193318	5.562271098	5.808590024	5.58819092	8.179085939	8.467993191	9.573803327	8.245192573	10.16720399	5.615246659	5.848361663	5.601593599	9.90821615	9.868919827	9.578374329	8.575310575	5.88497006	5.640764119	9.067838347	9.121889356	8.282133771	9.084704473	9.336756349	8.651402385	8.286376726	8.407047472	8.422077494	8.729677363	5.989844382	5.653518184	5.848664322	5.571093977	5.732903623	5.685541245	5.957975466	5.662892394	5.811987302	5.628734171	8.551449863	8.869237041	5.911651578	5.592989019	5.713821087	5.516505018	6.022764046
69	7.452983067	7.231557749	8.161687296	7.337110549	6.866419245	6.373267313	6.314076571	6.429239469	7.522410022	7.38426617	7.772984415	6.942078454	7.60176851	6.368586813	7.41820573	6.389901954	7.899887153	7.968492828	8.127318634	7.148355012	7.013209779	6.396293099	7.595847783	7.498520121	7.397908692	7.749648303	7.431988105	7.437642489	7.479673308	7.329791061	7.442309157	7.435745347	6.821920968	7.186265124	7.177981565	6.47081141	6.356002387	6.356590664	6.375227881	6.335981117	6.511864742	6.350280201	7.492345653	7.37771811	6.465180918	6.537135354	6.477735912	6.449455252	7.161499176
70	6.365146164	6.275472904	6.391094637	6.394821916	9.00496814	9.362185121	8.915876033	9.136564212	6.696172816	6.480384205	6.516980588	6.655614626	6.395422234	9.619719375	9.342164828	9.107753579	6.598877164	6.263477966	6.579425322	6.447883518	9.051803237	9.712628632	6.625418385	6.371366819	6.321231745	6.215216022	6.490968592	6.386381555	6.438393166	6.370419569	6.265030806	6.395422234	9.338659112	9.243059025	9.374287841	9.417627969	9.155686063	9.201425341	8.970636764	9.548918669	9.658005548	9.569565712	6.612265207	6.405708513	8.961649656	9.433889898	9.837690421	9.36730716	9.800046979
71	10.08694488	10.33889089	10.74515664	10.46840848	5.871603837	5.798513785	5.773418759	5.817779574	10.89241527	10.63609089	10.20875706	10.72864994	10.35191899	5.899405098	5.951129293	5.884725678	10.16947005	10.31187886	10.34891228	10.61121575	5.868049515	5.824969933	10.50804112	10.33144383	10.51652038	10.34611779	10.56662113	10.73581435	10.622885	10.9549377	10.38459273	10.22477921	5.88339598	5.899096097	5.823758138	5.748859994	5.817974924	5.779151218	5.822606651	5.888037071	5.872067911	5.859700057	10.58483679	10.13256773	5.798001432	5.762787608	5.808051863	5.804344319	5.734151653
72	8.375908063	7.92416054	8.378458796	7.960037512	5.574828676	5.66705042	5.550764061	5.739394231	7.716718385	7.511608571	8.230163081	7.807044274	8.42936647	5.598667292	5.507672268	5.667904398	8.150746838	8.134929552	8.393333069	7.874581069	5.53685246	5.648072582	8.135917685	8.049076261	7.599351893	7.981505284	8.125481815	7.824890849	7.900711858	7.823924394	7.67934568	7.915861011	5.477621286	5.628913593	5.59990323	5.626583504	5.568860592	5.672455621	5.754600325	5.675113003	5.55742913	5.632287576	7.971602438	7.855684698	5.540578061	5.656832207	5.557604084	5.645769382	5.604195569
73	6.089053701	5.950889872	6.086930012	6.024866628	6.626673038	6.827938395	6.612934421	6.39563402	6.232938282	5.85805428	6.047461812	5.914817765	6.123628781	6.64468103	6.69833544	6.88683318	6.419253889	5.919068292	6.344641578	6.065640578	6.669983512	6.712482059	6.375895013	6.009245725	6.112934042	5.874937148	6.110894929	5.853792912	5.962734313	5.875801819	5.86579101	5.860910157	6.646412137	6.817451593	6.784197025	6.836965673	6.733140788	6.668243839	6.676922984	6.458168194	6.64481243	6.708685097	6.080036844	6.005971006	6.834588738	6.777139304	6.516148683	6.678387116	6.531089042
74	9.269203739	9.130251444	9.105209209	9.175163319	5.91752093	5.748859994	5.81587391	5.650503274	8.795998775	9.158061864	9.264465155	8.657317499	9.556968709	5.917821348	5.754794578	5.79779339	9.374018044	9.323807514	9.249073517	9.127468936	5.685464433	5.7710872	9.246288849	9.231720711	8.690217104	9.017849671	9.167910573	9.243320418	9.190773663	9.05989555	9.060121169	8.934812566	5.75364823	5.835236505	5.694638564	5.838389038	5.814822662	5.867393672	5.977616353	5.974356638	5.849817991	5.975986213	9.075403538	9.334898752	5.702505627	5.721293448	5.8604723	5.719141089	5.825090944
75	8.907507097	8.619655711	8.95644697	8.867196642	5.606434601	5.635275153	5.799070269	5.633598922	8.615327541	8.865930591	8.802810375	9.351826957	9.037006428	5.721069306	5.604244657	5.593537507	8.987394219	8.687107019	8.733176778	8.818977709	5.657544245	5.691486039	8.869939661	8.65402914	9.019093858	8.644414644	8.740846526	8.778423172	8.52659675	8.592566681	8.746117836	8.853045893	5.574828676	5.550970931	5.577736845	5.647080945	5.625766372	5.642890554	5.61992912	5.674179156	5.655979498	5.792856944	9.031584617	8.570879336	5.5661573	5.749223582	5.59713152	5.637275832	5.673148582
76	7.577375263	7.115177873	7.383046413	7.332450807	7.237708487	7.172224125	7.5879297	8.044740074	7.23382088	7.093815848	7.571206993	7.268502512	7.591573271	8.095100281	7.735497874	7.291173056	7.809419866	7.522549163	7.537059393	7.249500862	8.047254802	7.712422191	7.554074386	7.43884705	7.23370927	7.329513407	7.472296991	7.182690402	7.242239728	7.189576562	7.202500924	7.186149479	7.768612767	7.408492029	7.525060217	7.306880218	8.130997216	7.533020221	7.611198528	7.900165833	7.739584192	7.379414123	7.448788877	7.305776217	7.086048174	7.155636114	8.003915174	7.328742731	7.925357125
77	6.594163359	6.355712475	6.6479326	7.123514268	10.22712207	10.34068971	11.51220568	11.61728392	7.079669951	6.625243473	6.506714782	6.64468103	6.626503527	10.61230128	10.06880983	9.996773882	6.580430497	6.473143758	6.560233454	7.130182923	11.26856588	10.15489096	6.656934546	6.629968687	6.366381397	6.891030212	6.47710074	6.91457776	6.827748971	6.757301025	6.84417486	6.836870927	11.58646096	9.776754572	10.0735971	10.21435918	10.31476801	12.14510949	10.37196461	10.86256767	10.46018834	9.869913987	7.025104403	6.489322351	9.52964465	10.04509488	9.821127102	10.30545101	10.26237987
78	6.706355107	6.307060833	7.276037987	6.500056609	5.983547679	5.989944673	6.000017205	6.16902445	6.702899827	6.085006803	6.756744867	6.133982446	6.91035649	6.066992295	5.981034709	5.998993742	7.07720043	6.816924888	6.732102105	6.295957892	6.102664841	5.89653591	6.684008183	6.504982962	6.239534636	6.587270814	6.631075961	6.432426553	6.673434286	6.713472129	6.279186091	6.451428585	6.156992658	6.000468159	5.991052027	5.966662956	6.048492733	6.014491096	6.007645788	5.995225288	5.71867339	5.894089621	6.641336743	6.648063714	5.964378387	5.979737414	5.995686965	5.977411491	6.246119162
79	7.228026796	7.077728569	6.863212981	7.347149799	7.193070297	6.796225383	7.00440103	6.877524801	7.300758772	6.69296439	7.726867419	6.999232393	6.951914916	7.111202856	6.983424658	6.858465722	7.246115535	7.505897831	7.197750285	6.559237692	6.959628138	7.168869348	7.512317913	7.230730694	7.174088976	7.148598379	7.280517064	6.812826565	7.311861369	7.040430211	6.759592399	6.68601595	6.82355157	7.012545664	6.99638325	7.07877722	7.11495142	7.368648795	7.296307452	7.309573772	7.151349438	7.13877501	7.354582613	7.645780384	6.798782029	6.914856462	7.057738145	7.049196642	7.550439618
80	6.069325182	6.09516067	6.178913494	6.067266213	7.476303586	7.57451281	7.67533377	8.072605044	6.377152792	6.028771714	6.147488585	6.251444283	6.153764549	7.433559421	7.31466478	7.461046912	6.494196673	5.972941577	6.226527117	6.197467526	7.770652707	7.720206614	6.377229943	6.058532007	6.415008197	6.071802737	6.154222026	6.155171735	6.532684113	6.117553319	5.97886937	5.99893132	6.89994795	6.870917991	7.42642871	7.610929283	7.482444599	7.708685947	7.249263211	7.264056528	7.519951294	7.474922946	6.237669247	6.141432176	7.646800058	7.781989522	7.83451728	7.733771657	7.391602175
81	7.97096165	7.632663006	7.936032992	7.942955968	8.405814378	8.967013297	7.935024813	7.488987091	8.039118002	7.322034831	7.664580405	7.550844137	7.873196381	7.421832701	8.199505306	8.786288519	7.687291628	7.497064817	7.859683304	7.680391403	7.039374575	7.776411627	7.874262225	7.660840014	7.752003301	7.880699509	7.539859377	7.661398359	7.872602187	7.920834163	8.034699042	7.940444328	7.863750487	8.639460731	8.675284022	8.573317925	7.821084596	7.680391403	8.308265596	7.85608614	7.781364841	8.290668612	8.241154507	7.717180964	8.663076112	8.453835851	7.734201665	8.339638434	7.817925364
82	6.129028997	6.140898944	6.466912423	6.432576006	8.984181125	8.979058623	9.076651619	9.428609664	6.752891825	6.882202164	6.259758113	6.487688521	6.172625556	8.503956168	8.648634027	8.754707987	6.392737189	6.230669503	6.240113942	6.490505767	9.331699068	9.015980307	6.601870022	6.134319117	6.396369236	6.161967672	6.549129272	6.513567589	6.492992316	6.499976097	6.399896467	6.677172641	8.457823717	8.359065107	8.439153348	8.626982658	8.647033595	8.798414987	8.393670906	8.461698445	8.741353258	8.689273451	6.641707517	6.541731623	8.887754656	8.869939661	9.054452726	8.865930591	8.533743659
83	7.975479206	7.876887921	7.816870491	8.133537919	13.04995157	13.01804885	13.11663507	12.85563442	8.056481761	7.805805997	7.765881399	8.058749015	8.119759013	13.19371516	13.20681393	13.27016841	7.88648826	7.778255627	8.074005951	8.081748125	13.0676235	13.16549602	7.972891849	7.837951299	8.041239222	7.905998068	7.96330214	7.865672889	7.748071689	7.813446948	8.189323527	8.193266654	12.66456774	12.7521197	12.9375147	12.76927866	13.09956058	13.09956058	13.0871355	13.14715725	12.44652871	12.76927866	8.23504283	8.082910371	12.56261279	12.71629959	12.37892035	12.47022452	12.71062727
84	7.820341511	7.315936946	7.349936319	7.370030479	8.307150884	8.224700664	8.393854683	8.62093602	7.408221753	7.613870022	7.701755948	8.248419529	7.827285595	8.055177161	8.099764632	8.120609001	7.768130721	7.245870539	7.413856632	7.89768612	8.42703552	8.205556968	8.261534558	7.870274983	7.823624249	6.74557164	7.876963669	7.112440176	7.595276809	7.890083833	7.468386733	6.902439358	8.071728303	8.048411449	7.952559628	8.03302729	8.03093699	8.179259316	7.97096165	8.099017017	8.003586773	7.91715191	7.911418338	7.724517234	8.193763687	8.205556968	8.432504309	8.410611695	7.932920498
85	7.078375168	6.98515414	7.07014263	7.515415125	7.503595125	7.040656634	7.51514263	8.074005951	7.223126143	6.948275953	6.871309118	7.280275969	7.175165246	8.100488228	7.499406962	7.142855384	7.272541202	6.861654146	7.307261177	7.26837232	7.502376498	7.40244642	7.195640815	7.133153694	7.177057668	7.007862714	7.053665768	7.146619564	7.21399923	7.247913202	7.388020137	7.325696588	6.990891868	7.052508876	7.536466243	7.397787244	7.649843249	7.777393842	7.519122454	7.863126089	7.553277194	7.2657478	7.433434224	7.185658819	6.965721724	7.326460902	7.645639743	7.486557666	7.853023469
86	6.682982845	6.492503753	6.650869936	6.712581903	8.601750941	8.412602718	8.761790776	9.60353048	6.52994534	6.483070208	6.848373838	6.720989774	6.750373038	9.018604203	8.860009335	8.64830489	6.98347771	6.662289743	7.073866092	6.764427228	9.225987095	8.938109415	6.999494547	6.692762913	6.761123442	6.457077723	7.150872332	6.696844509	6.886924207	6.666724264	6.55647965	6.625595195	8.730076858	8.622811918	8.425741395	8.450525411	8.697896474	9.349523542	8.63270932	9.09525158	8.756341296	8.520746864	6.842793039	6.688876495	8.499832115	8.488630039	8.497444903	8.727093044	8.885795982
87	7.821696304	7.855035489	7.970117786	8.045716568	9.863384269	9.78741857	9.687085662	9.577800819	8.334969724	7.826078384	7.791508729	8.176694232	7.803969097	9.634220459	9.8594362	9.662896572	7.96100223	7.755288786	8.142569485	7.844614944	9.594356929	9.419009498	7.854873772	7.847974123	7.874581069	7.673620805	7.859553435	8.154269495	8.249829247	8.142242829	7.853791776	7.529443529	9.388073624	9.404947117	9.779656178	9.567761526	9.432781511	9.263425664	10.22634765	9.6521761	9.350607617	9.463488981	7.986656173	7.859406178	9.489319391	9.366489045	9.024277409	9.08832735	9.110118137
88	7.899112967	8.141716226	8.847167628	8.0567744	5.683924336	5.759329474	5.68015618	5.718362636	7.888283244	7.557039469	8.298323077	7.605581283	8.025349489	5.770757547	5.769497269	5.783606374	8.329618738	8.218581435	8.207469214	7.825805189	5.725087962	5.815088547	8.023330979	8.269541673	7.914573769	7.79739304	8.125820586	8.063724265	8.041239222	7.856450301	8.001669812	7.774891118	5.745845153	5.848328172	5.692484821	5.792797875	5.673979386	5.786505407	5.668572793	5.775738571	5.69352281	5.718136309	7.816417296	7.87791888	5.796960308	5.823569105	5.926674098	5.988508896	5.701098073
89	7.10113223	9.14075976	7.549796219	7.420927306	7.189454386	7.500603633	7.213429776	7.124077895	7.44586194	7.41846462	7.375080437	9.613089873	7.360284169	7.196093267	7.362609456	7.419628322	8.274300546	7.060921821	7.543854936	7.689465918	7.268020443	7.51767202	7.466827303	7.301347547	9.32989939	7.426693571	7.307019227	8.146615648	7.361731236	7.736405227	7.66810634	7.470087828	7.275977164	7.403597594	7.354954081	7.323982513	7.402811198	7.102817302	7.400935949	7.253679796	7.197633967	7.167452375	7.929809683	7.562916244	7.314806489	7.373862261	7.421701106	7.160630178	7.439063739
90	6.683057005	6.371964384	7.111202856	6.525437205	12.13982884	12.36401479	12.50855419	12.28969353	6.788944326	6.22723379	6.839390335	6.154497958	6.654888374	12.09646214	12.26538328	12.36011767	6.896290208	6.678477443	6.862835955	6.425322571	11.97365424	12.36972186	6.757301025	6.572346516	6.329871842	6.581351711	6.68024014	6.330836824	6.659281265	6.529467636	6.569413946	6.344869649	11.64403273	11.55577225	11.74925654	11.8991596	12.02412984	11.96201361	12.35884902	12.14871332	11.53236034	11.73118454	6.615230489	6.538573442	11.1643954	11.6369428	11.315651	10.98000477	11.50569149
91	10.68761978	10.69260342	10.80550283	10.56662113	6.567603538	6.579258712	6.529507431	6.66605318	11.15519688	10.07101561	10.7409752	10.60642134	10.64562148	6.817728879	6.571415909	6.360637442	10.89839465	10.89596048	11.04164174	10.3172254	6.820677674	6.486506583	10.82926413	10.56796862	10.72600051	10.78664055	11.01117964	10.97436382	10.95553592	10.67391796	10.40339913	10.60358598	6.672771965	6.412426609	6.506282635	6.48513864	6.514462139	6.517642999	6.47588615	6.593891137	6.679437035	6.458952976	10.80368422	10.91465597	6.706702456	6.749228637	7.036415205	6.462005036	6.499450532
92	9.668657303	9.476919422	9.465541991	9.849062945	7.435343979	7.586630363	7.574798781	7.533428618	9.241060299	9.37652674	9.241297385	9.225388269	9.505769291	7.115728585	7.512913769	8.05370884	9.2605574	8.98492736	9.135848372	9.522674144	7.028836121	7.409509265	9.330191842	9.402037896	9.645764164	9.246514341	9.240231105	9.448566846	9.432781511	9.312421867	9.25561739	9.373209092	7.066614897	7.676904448	7.73086679	7.707719854	7.173156354	7.516735534	7.43703209	7.352008103	6.999020327	7.533769581	9.657662284	9.254767584	7.761171939	7.58341212	7.561488879	7.885873399	7.380394626
93	6.272533797	6.252049353	6.338488022	6.341865195	7.254402147	7.207051064	7.609485648	7.821385562	6.514390442	6.190386151	6.447963956	6.390677215	6.362349536	7.324127557	7.012098497	7.034467413	6.748377508	6.244198456	6.486197816	6.269876375	7.94168752	7.520639836	6.531353914	6.269041684	6.41627134	6.191042427	6.461066097	6.326166394	6.529242951	6.303027803	6.259303168	6.225004347	7.029837688	7.064738032	7.119253926	7.231557749	7.517429706	7.459412973	7.298629801	7.316087827	7.479247081	7.290442591	6.462639703	6.325360182	7.273052579	7.38362526	7.717325252	7.381838352	7.223360962
94	5.862796458	5.675617593	5.777747545	5.713174658	6.080252793	6.078759237	5.931590425	6.048920488	6.032572285	5.767966994	5.994904562	5.79996067	5.806903882	6.127677804	6.00983938	5.984956289	6.425523887	5.726511052	6.071011947	5.757166768	6.0646586	6.058061087	6.183339331	5.762931786	5.963877705	5.734857848	5.967719816	5.817974924	6.052052346	5.807566587	5.786295274	5.720987135	6.024195525	5.988855652	6.038245456	6.024838779	6.203541347	6.057913355	6.046460375	6.037516227	6.138335244	6.076517591	6.031977948	5.749931106	6.027739274	6.089655843	6.158384793	6.136568344	6.117904878
95	7.466712416	7.198915158	7.566275219	7.64197332	8.134769024	8.025182351	7.845988232	7.331968925	8.23519205	7.174457913	7.77230688	7.647239051	7.491133403	7.353826366	7.812972129	8.097390217	7.46694743	7.325324262	8.236572266	7.513894539	7.695264286	7.809720894	8.002018364	7.499160961	7.747790079	7.249263211	7.593807712	7.530833273	7.596102685	7.421701106	7.538613798	7.383046413	7.609197125	7.95038619	8.003434373	7.912877485	7.596102685	7.716718385	7.889036815	8.055987767	7.532895342	7.917441848	7.735057865	7.359350376	8.052061235	7.840324092	7.811318194	7.935361532	7.515801977
96	7.256900193	7.329650801	7.470355043	7.70642471	7.054224685	7.155757785	6.709482613	6.112703998	7.456336728	7.650640557	7.461046912	7.777693919	7.42345185	6.587009465	6.784725932	6.775301711	7.620613183	7.517289703	7.605441362	7.771561494	5.736608992	6.530973703	7.852266962	7.61412864	8.024525054	7.56857855	7.81882288	7.771561494	7.274440518	7.484353195	7.815822221	8.149243987	6.610811958	6.860964302	6.757825406	7.029741758	6.44032918	6.256837165	7.148935796	6.609459423	6.274006985	6.731624623	7.728353095	7.843687236	7.149744656	6.73515517	6.301412583	6.617651614	5.929411131
97	6.877233346	6.972138592	7.064637546	7.070198488	10.91849855	10.92068961	11.1375678	11.24632074	6.932673396	6.846190844	6.89994795	6.919108941	7.179344104	11.32697685	10.94247688	11.36486	7.07444334	6.89245464	6.92811671	6.950147405	11.26270787	11.35427669	7.156620578	6.984645273	6.881157021	6.761220817	6.991436831	6.970793156	7.017296037	7.047579621	6.914274822	6.726781683	10.87150361	11.15235944	10.99734894	11.06856827	11.27277263	11.42989114	11.33425081	11.15454523	11.43509454	11.18367224	7.071623115	6.853513693	11.10757043	11.10383861	11.23726359	11.35508398	11.38107396
98	8.194828572	8.118208477	7.717027518	8.003434373	7.18518225	7.277479327	7.336743873	6.967966354	8.293444864	8.559009132	8.095745504	8.479009232	8.472483432	7.084890593	6.995859199	7.37260556	8.464289315	8.008640052	8.3099494	8.381798106	6.831852055	6.771578757	8.323895123	8.214586391	7.997581704	7.880008746	8.131181494	8.35411234	8.676909903	8.612689191	8.089236178	8.090942488	7.191985336	6.820859255	6.977652047	6.878922945	7.046848168	7.349810041	7.089401205	7.056169886	6.595360698	7.044549188	8.148535371	8.206947828	7.403330617	7.236958831	6.836093636	6.860857014	6.655614626
99	11.15781045	11.36999127	11.16888426	11.30217812	6.092122674	6.243104225	6.009093552	6.024225151	11.74656477	11.66703891	10.91566264	11.47461514	11.45019545	5.973062081	6.141025215	6.196976799	11.11189469	10.84369307	11.12657771	11.80099908	6.023194241	6.287881538	11.38578807	11.33150569	11.25509968	11.38419024	11.22096802	11.62580938	11.41882325	11.56872498	11.43896319	11.61895446	5.729957142	5.793872338	5.732603707	5.838124374	5.882854806	5.939258852	5.864822589	6.012192544	5.839066869	5.926012164	11.71961111	11.44285885	5.812814527	6.009792787	5.760738079	5.852260271	5.97550866
100	7.816561511	7.899887153	8.224513698	8.463200444	6.351715129	6.349041914	6.540912152	7.157454335	7.986508298	7.195055201	8.004901791	7.640240289	7.756892318	6.283519612	6.553249244	6.445086214	8.145806382	8.147493997	7.94567297	7.684430655	6.53280865	6.312941376	8.153736092	7.845094105	8.23744613	7.74186133	8.029366362	8.143901844	7.935182553	8.104402821	8.088687094	7.915207436	6.292638485	6.21076633	6.531515944	6.555091435	6.41990793	6.438857327	6.45136071	6.375684978	6.28263218	6.205767405	8.03993398	8.312868794	6.32606486	6.338622223	6.520704678	6.481432054	6.583833418
101	7.903375629	7.742028548	7.514890733	7.81315154	9.167910573	9.139240735	9.733652826	9.837690421	7.79664195	7.355640583	8.101330192	7.767054264	7.949489228	9.54583734	9.35673008	9.250677031	8.093047521	8.020119306	8.017685527	7.388552266	9.568075212	9.539779748	8.125820586	7.765726634	7.658226831	7.66250829	7.989944651	7.67404946	7.913772909	7.730727154	7.365907967	7.638332261	9.534056244	9.397445422	9.445210648	9.378489374	9.272768835	9.574402228	9.384988093	9.630535496	9.292025164	9.355663919	7.79739304	8.13387771	9.332422415	9.34570567	9.395502192	9.327134485	9.028103686
102	6.061106444	5.972372185	6.194537131	6.230128722	6.16936041	6.091732527	6.290074958	6.717813279	6.161771112	5.985480436	6.176627082	6.134939667	6.134175959	6.993629546	6.334209262	5.98065933	6.497312353	6.057699535	6.48370155	6.249435583	6.115142593	6.25454837	6.39757601	6.117973972	6.164402648	6.020796727	6.205545242	6.111192415	6.252115374	6.075661864	6.044914891	6.162517066	6.267756751	6.116214647	5.91752093	6.124956741	6.388466606	6.345839891	6.421166713	6.329694752	5.960573061	6.256911313	6.28998116	6.129028997	6.030760816	6.036287184	6.514874205	6.264879424	6.21348679
103	10.3646677	10.17927381	10.43883898	10.73761197	6.981818102	7.040430211	7.244060284	7.611338897	11.27773499	10.5215562	10.42743089	10.12087314	10.56843187	7.030332898	6.95722284	6.997727674	10.37684131	10.26003687	10.34068971	11.10137075	7.302365606	7.016311748	10.66970099	10.39114677	10.11103798	10.68462316	10.51606454	10.30140376	11.13054059	11.25590938	10.97310343	11.00757031	6.819019621	6.793664068	6.871309118	6.859668239	6.99638325	6.995336754	7.010421433	7.150453389	6.937513204	6.770128764	11.18722115	10.23399482	6.792305684	6.942471863	7.127386052	7.053665768	6.986941145
104	7.803969097	7.72425416	7.743556116	7.790515708	7.16645285	7.029158327	7.216799475	7.081428783	7.855035489	7.945017678	7.720050889	7.840045249	7.781657953	6.955879782	6.923615303	6.932783659	8.090598167	7.653609331	8.063419105	7.978321875	7.482823168	7.161164462	8.053201488	7.859553435	7.977237265	7.657938196	8.019462987	7.908272887	8.081240142	7.982836374	7.907954123	7.872301361	7.097380306	7.263252931	7.171353753	7.140116224	7.262126884	7.068605405	7.125666648	6.747511322	7.305085983	7.155310433	8.107390315	7.967973688	7.256510823	7.13455745	6.982872318	7.088403227	7.099056818
105	10.89887981	12.01495465	11.88863602	11.7930701	8.254172399	8.117343426	7.967808419	7.733901227	12.86153239	12.59646242	11.52625564	12.55204624	11.71395642	7.98036432	8.278950828	8.729095567	11.83381309	11.32497411	11.53667575	12.71420576	7.579938572	8.29293186	11.74169296	11.81472886	12.24795764	12.15801225	11.64232221	12.46862064	12.57627484	12.64670035	12.28074588	11.88124096	8.11379408	8.676491659	8.381282549	8.554014193	8.230163081	8.265810777	7.962280013	8.253857647	8.719078707	8.749536566	12.39623754	12.01933079	8.534764228	8.53438838	8.080748913	8.74590888	8.361715867
106	6.247723681	6.246798111	6.195807445	6.303482571	10.78867605	10.60358598	10.52396871	9.58805868	6.313077114	6.241446848	6.555352472	6.289035923	6.38887457	9.899147732	10.43125711	10.86256767	6.64451433	6.148955336	6.511058473	6.229393163	10.4562949	10.69622791	6.64585917	6.392956513	6.458569551	6.119645377	6.476774159	6.413683391	6.597469201	6.382344265	6.240480451	6.355276515	10.39422381	10.38989271	10.57556555	10.78719287	10.25021913	10.54531	10.61787528	10.81683581	10.27654731	10.483339	6.492644545	6.42593223	10.32844728	10.64761801	10.41422348	10.37243755	10.44117167
107	6.141822781	6.43349285	6.865557829	6.748852615	6.864248033	6.858749438	6.870723106	7.126578961	7.092506131	6.83477699	6.553998516	6.546302882	6.524850434	6.783419737	6.912291338	6.876378044	6.823823593	6.463576914	6.583985887	6.748294533	7.211166141	7.03490882	6.746306027	6.39757601	6.736011992	6.480291974	6.65959763	6.658765556	6.896172641	6.7914368	6.618610099	6.614493958	6.872173466	6.8570324	6.981862738	6.883160064	6.975383108	7.035655682	6.814097009	6.789029971	6.779704119	6.851575059	6.820173278	6.769385675	6.961700267	6.993735196	7.096922192	7.112021524	6.837408116
108	8.836747509	8.797516193	9.344058898	8.408796716	8.724207091	8.108700548	8.208387497	8.476942973	8.58837538	8.697137003	9.019093858	8.765105426	9.163632185	8.607137368	8.156379335	8.946594044	9.083085209	8.916797443	8.947775866	8.649852801	9.180260652	8.614417223	8.946332669	8.874839902	8.559380246	8.761135048	8.868836023	8.727699273	9.002177714	8.809656252	8.617652377	8.6850306	8.475877706	8.790745329	8.351260532	8.280322418	9.458270328	8.744124717	8.592566681	8.658502469	8.766575745	8.993870623	8.634970539	8.5355819	8.59204253	8.675670874	7.985097853	8.921255223	8.829988646
109	6.936625271	6.837695648	7.163837421	7.325552334	8.363701238	8.460939229	8.016157408	7.38362526	7.042003675	6.84348726	7.137006245	7.364674075	7.234794066	7.997436401	8.364255022	8.425569035	7.222799587	7.07760852	7.572318616	7.456491015	7.55446546	7.834879969	7.273640416	7.066180585	7.114906247	7.022961013	7.257596515	7.206330041	6.998962722	7.050152944	7.256510823	7.408752208	7.598938629	8.371743036	8.28364624	8.160698006	7.885873399	7.481074313	7.889934051	7.739016711	7.722785226	7.978470094	7.217002826	7.181360712	8.280674462	8.113144464	7.85272653	8.170896561	7.873798629
110	6.081948274	5.79422958	6.014892006	6.014928544	6.399544717	6.23310265	6.008436276	5.827128806	6.081672351	5.798430369	6.154255406	5.942761876	5.888263036	6.19570538	6.021236333	6.004360573	6.445815321	5.845503406	6.502350254	5.915534841	5.91759752	6.054484047	6.342398214	5.851962574	6.067026354	5.81051091	5.887976982	5.872977816	6.368124127	5.927025625	5.956639009	5.887605571	5.951568499	5.95167719	5.882177272	6.029858825	6.057194679	5.987344734	6.184114362	6.064146527	6.015387669	6.133982446	6.208285314	5.908251824	6.283581437	5.903014748	5.89289078	5.824343525	6.010164343
111	9.63207626	9.295370425	9.600230466	9.89949665	5.858181802	5.701207654	5.856953282	5.909094004	9.600853916	9.151057614	9.121889356	8.770272352	9.627122676	6.199002498	5.996635544	5.821267658	9.426887396	9.221218361	9.477885502	9.394144766	5.892765689	5.84110986	9.389355408	9.125007815	9.681091734	9.330461208	9.42746899	9.15751124	9.021432283	8.876001038	9.504219265	9.262628656	5.96920662	5.924445454	5.957157007	6.022633538	5.994844383	5.865410633	5.938195845	5.960002274	5.925428437	5.985354523	9.709713477	9.487282162	5.824969933	5.762224381	6.037370599	5.821395108	5.741012717
112	5.983110915	5.807341731	5.989944673	5.923048996	6.132801013	5.972685001	6.190612034	6.083526216	6.06187157	5.817904095	6.138830474	5.946272049	5.975301677	6.118165676	6.030628971	6.398337293	6.29286405	5.870021795	6.429890281	6.034281427	6.28096262	6.084827021	6.31363835	5.971288778	6.045519082	5.829501463	6.008436276	5.867993746	6.410181073	5.857687285	5.978364215	5.933840827	6.119150131	6.249209201	6.247025895	6.256612535	6.200397821	6.139754979	6.26606509	6.206893318	6.142048733	6.151582937	6.169790568	5.90514148	6.06459059	6.004190427	6.055608872	6.143141338	6.273289882
113	5.931039002	5.781363618	5.881374452	5.797350317	5.873103437	5.866668307	6.001133127	5.959726916	5.929077683	5.737239413	6.124380385	5.930271313	5.943065764	5.912913848	6.139288579	6.043083085	6.25856747	5.829054396	6.250305258	5.891952871	5.874075798	5.963684295	6.250305258	5.927389066	5.864605348	5.786650871	5.983583907	5.824892189	6.218321511	5.894307521	5.956886833	5.979676098	5.981288621	5.991998046	5.946196265	5.968470923	5.835805201	5.890460525	5.844031608	5.81097081	5.97637631	5.897597046	6.031773493	5.921540773	5.819585119	5.911450427	5.98042009	6.059286713	5.834521107
114	7.244412786	7.275038922	7.666564018	7.320282567	5.977196593	5.995811628	6.262574907	6.667354075	7.456624369	7.296076098	7.557455133	7.318074378	7.492459597	6.3270225	6.132604461	6.078131822	7.650262967	7.346324756	7.77140087	7.376815456	6.241519516	6.220580589	7.471794384	7.369425561	7.592423285	7.099477737	7.536466243	7.381697573	7.67840721	7.411570779	7.430706645	7.21353688	6.018078741	5.825332172	6.093257989	6.113125012	6.539900034	6.502310995	6.281273543	6.434682006	6.11226412	5.969807197	7.440503719	7.341899186	6.011215578	5.861662788	5.924565007	5.947708289	6.165285815
115	9.380400315	10.27888778	9.664536517	9.633908286	9.65932911	10.08734597	10.09350581	9.905499554	10.62329826	10.83510637	9.822254429	10.20565735	9.576599689	10.4786907	10.2224259	10.26525423	10.33109081	9.635500985	9.693707083	10.28083424	9.411235299	9.886307014	10.34440252	10.07856451	11.1020979	9.724495659	10.01765436	10.81078438	11.09011078	10.75211359	10.63456672	9.991784555	9.851101515	10.66511392	10.26756979	10.47144687	10.0572296	10.03443622	10.42021712	9.918114636	9.551544155	10.27815025	10.17733609	9.926539564	10.0861386	10.31518899	10.02961139	10.68867761	9.784521773
116	10.76465967	10.49678878	10.40378279	10.72144266	6.006109968	5.96893794	6.183977182	6.379143502	10.59179163	10.35362952	10.3890336	10.50934422	10.6069408	6.127305194	6.193158604	6.120142855	10.63872599	10.35067334	10.68808386	10.57991547	6.263147113	6.164669976	10.59420662	10.56939258	10.61838147	10.51652038	10.70924352	10.50606574	10.38726064	10.56563338	10.49589467	10.57217429	6.126121302	6.091765664	6.156368922	6.170381648	6.111162508	6.184653242	6.234242436	6.275265731	6.137654824	6.076739314	10.79297342	10.66567919	6.02615433	6.052611936	6.141618899	6.127825774	6.261164678
117	6.809408972	7.049743834	6.818337359	7.211297127	11.06736773	11.02916676	11.22640827	11.03483557	7.253582473	7.067497788	6.91364623	7.263837761	6.889351168	11.66069983	11.53755981	11.34067473	6.943538972	6.531515944	7.156103872	6.994673467	11.22230561	11.5097507	7.136546438	6.665088688	7.097958736	6.649222162	6.75976266	7.03116043	7.279948894	6.969651305	6.920953229	6.846378955	11.15594824	11.28396558	10.99541607	10.8210307	11.36039064	11.141181	11.81858845	11.46540313	11.08500114	11.23452486	7.155636114	6.840508965	11.52223634	11.09075961	11.27967449	11.33851302	11.37204572
118	6.82946729	7.029354151	7.160285792	6.844847943	6.338267482	6.295805556	6.724679131	7.300380716	7.896474398	7.501011883	7.237990252	7.096722646	7.127386052	7.039775962	6.907439458	6.614600693	7.236059917	6.716486086	7.470212965	7.510435435	6.701536157	6.505163032	7.337455743	7.089180034	7.390808395	6.972539303	7.225249693	7.077728569	7.666883744	7.47455019	7.492459597	6.933663673	7.060051426	6.974522939	6.85615076	6.500471728	7.115390581	7.023163842	6.617651614	6.976625735	6.542086349	6.626869356	7.652746465	7.013209779	6.723557328	6.486582902	6.589993712	6.622843542	6.702317036
119	8.004901791	7.987821105	8.001184367	7.773461228	6.206696696	6.422103907	6.0428936	6.287381969	8.379011111	9.284020511	8.666818164	8.565517157	8.600844117	6.287514515	6.110685551	6.256911313	8.298637294	8.090297273	8.330676173	8.549488094	6.237339948	6.356886653	9.033890345	9.042276823	8.499093716	7.893648527	8.436584085	8.828713705	9.287765071	8.683386925	8.602119285	7.977413738	5.831703193	5.971464845	5.869013653	6.00519147	5.921469184	6.134803738	6.136680759	6.24583357	5.921737502	6.005971006	8.514786706	7.620545123	6.078470554	6.285448306	6.195671401	6.20723862	6.063862871
120	8.167503224	8.107577573	8.338670141	8.623400795	10.87932693	10.64455674	10.74562401	10.32368077	8.043799771	8.044894623	8.59646817	9.104447274	8.581854079	10.28771248	10.48439814	10.60442497	8.284196962	8.112463099	8.763655483	8.816382017	10.52299598	10.38175966	8.781298856	8.636156358	8.3041933	8.03976131	8.305151455	8.403508718	8.493424373	8.548800029	8.744524268	8.912685373	10.71640832	10.61319046	10.80705867	10.83572838	10.42341931	10.60009075	10.60257519	10.54169028	10.83299241	10.63401822	8.533042064	8.56416337	10.53987651	10.80082087	10.82759837	10.56465787	10.76958428
121	8.240031661	7.919849418	8.271100991	8.449966856	10.10189197	9.183870753	9.449612267	9.334646071	7.835523021	7.881379709	8.292411361	8.557337624	8.357769812	10.04252596	9.734614975	10.62012185	8.480377459	8.320419197	8.353028511	8.299537354	9.721254062	10.23984618	8.334651757	8.240819651	8.213728124	8.188601252	8.44658552	8.453091117	8.013966258	8.002183315	8.244453902	8.451053333	10.22477921	10.11401425	9.223809513	9.587475051	10.66780789	10.46426817	9.303982216	10.35587691	11.01745497	10.32844728	8.310750029	8.076605265	10.19347582	9.563865897	10.010299	10.1436236	10.5262437
122	6.906210801	6.653718311	7.002951698	6.880004553	12.48112863	12.30111478	12.68837321	13.2611499	7.147075116	6.706972946	7.268617613	6.842122827	7.01555027	12.97738921	12.8332966	11.99429873	7.130849946	6.974983489	7.195580988	6.877732804	12.99583477	12.77747217	7.17268588	6.997951663	6.967031956	6.953331875	6.927805944	6.926271052	7.125292029	7.017063317	7.026514362	7.061456984	12.88250896	12.57281846	12.57466189	12.38178332	12.87604772	12.88479998	12.70483577	12.983823	12.70290342	12.39479173	7.157803488	7.030230278	12.31175963	12.34447362	12.71843367	12.70080547	12.8332966
123	7.234204937	7.159603095	7.39836428	7.608931213	7.223001675	7.313048829	7.070973849	6.458952976	7.931531014	7.230518038	7.29499211	7.530002148	7.498368218	6.909586037	7.230063206	7.765323164	7.582573888	7.193658492	7.677736975	7.501828877	6.664367651	7.016860258	7.630535886	7.351586071	7.617653812	7.35238719	7.379799487	7.585378797	7.758917938	7.427479378	7.754224919	7.688269432	7.395067558	7.632540371	7.434519206	7.229289727	7.366288865	7.031295743	7.297134838	7.061798227	7.268560063	7.235105598	7.640898027	7.342754627	7.749951219	7.181227053	6.874620796	7.295370995	7.21044793
124	6.763099123	6.510358369	6.976109551	6.986301178	5.746437683	5.936890214	5.511861484	5.689126182	6.759460092	6.552239041	7.025977726	6.904609077	6.979159161	5.663722183	5.483139631	5.854925414	6.981003695	6.579735193	7.403889009	7.183751078	5.572580929	5.705206269	7.233066872	7.076794906	6.827364492	6.612425779	7.019135084	6.963270403	6.936311855	6.836047164	6.937621766	7.031340723	5.476048894	5.84607553	5.728169122	5.740845776	5.538479524	5.770549606	5.667979679	5.762569344	5.651168395	5.874444011	6.961386893	6.948469462	5.875341424	5.905939072	5.500866918	5.69053043	5.626695789
125	7.928117532	7.710563625	8.163888681	8.134769024	8.093526117	8.169592342	8.059067176	8.127974052	7.905053301	7.099056818	7.782416054	6.994673467	7.931145178	7.340515941	7.686429371	8.139727236	8.03929168	7.705722765	7.864343456	7.469607041	8.054042287	7.810268424	7.807653836	7.537749083	8.01863437	7.80612058	7.705584767	7.742161415	7.884770823	7.487359771	7.949315372	7.556887508	7.832367301	7.925017131	8.01254254	8.141214481	7.751428014	7.836568342	7.831100634	7.547627638	7.868706849	7.920834163	8.002827306	7.817451975	8.065401111	8.141535315	7.666101032	7.729574688	7.529038945
126	6.308174449	6.113542077	6.368586813	6.370354668	5.578612733	5.65005361	5.5661573	5.728824573	6.441108435	6.257925765	6.475199595	6.317537886	6.365613189	5.558140849	5.638439047	5.762931786	6.750856557	6.237030156	6.801799747	6.389088484	5.578901558	5.664166828	6.734506034	6.400734857	6.433115908	6.198313477	6.455484884	6.474520591	6.585291749	6.292224048	6.501386644	6.440560086	5.661719476	5.643550338	5.606190992	5.588968433	5.625251313	5.604195569	5.610104403	5.675905026	5.484307035	5.565164378	6.578673982	6.319722105	5.686922063	5.611735822	5.600140768	5.639156985	5.565503288
127	6.370217465	6.099033465	6.404782777	6.408607145	11.7503258	11.55062942	11.45518157	11.23394575	6.45669248	6.051658011	6.60533965	6.474982111	6.339221416	11.3564777	11.69014326	11.88531371	6.665711881	6.188164365	6.923727616	6.435672966	11.37357972	11.1818012	6.746126686	6.414378812	6.371300172	6.115432655	6.384123736	6.253171063	6.592614837	6.323547318	6.464780736	6.373782762	11.19941574	11.84999941	11.75513149	11.36039064	11.51147	11.05867483	11.69702265	11.39317563	11.41799151	11.55655498	6.625988243	6.294499395	11.96958893	11.43579865	11.141181	11.79893486	11.53919113
128	6.820779119	6.663837916	6.837067792	7.17945443	7.252367903	7.133831628	6.962197288	6.825807962	6.992961253	6.734868222	7.133611493	7.390953559	6.894856009	6.797347084	6.893058756	7.200731558	7.093815848	6.546302882	7.375571074	7.092610574	6.598335927	7.094598244	7.462319467	7.057100725	7.039136557	6.624611928	7.004352005	7.077405524	7.12202448	7.095741701	7.276222438	7.344237801	6.91316066	7.001554677	7.01751609	6.995967672	6.917965749	7.131332522	7.070762621	7.205818504	7.201279972	7.254522992	7.305198496	7.059541186	7.323625466	7.344506952	6.953998224	7.431530009	7.232163983
129	6.238297818	6.127456886	6.423216567	6.386098886	7.499406962	7.088102188	7.770082015	7.60176851	6.321723365	6.121174799	6.668409676	6.421207801	6.286728928	7.347149799	6.970916721	7.259595263	6.841634562	6.182290371	6.815069759	6.427995795	7.957805765	7.294869234	6.80677882	6.467642507	6.386699403	6.088158604	6.323913638	6.16873512	6.811961957	6.302609253	6.347644439	6.382895819	7.573990959	7.431461383	7.18162405	6.879484955	7.696021921	7.950861814	7.486014887	7.009461108	8.06993051	7.408349772	6.579513682	6.314649529	7.369089511	7.208595546	6.858658932	7.128109836	7.542501355
130	8.746772787	7.976797309	8.664242965	7.663092592	5.54395974	5.640709631	5.788250507	5.735583748	7.687421602	7.672584514	8.81235554	7.230836769	8.563206689	5.693848829	5.764581772	5.683262001	8.948710678	8.928808238	8.766802458	7.628644423	5.772267227	5.639872943	8.440791979	8.359065107	7.771700318	8.127818845	8.545317553	7.566275219	8.024397869	8.044440136	7.625951305	7.647085773	6.237030156	5.65482829	5.719773169	5.673190237	5.753121635	5.683177211	5.768772578	6.242543897	5.731087421	5.783201604	7.73038849	8.134079606	5.824277942	5.714625071	5.651674089	5.679904462	5.913553733
131	6.835281097	6.959828323	7.207490337	7.32092545	8.023801454	7.922398192	7.689465918	8.083811278	6.82802786	6.665273713	7.252255131	7.267785705	7.118861806	8.212214881	8.037748341	8.351822675	7.386202663	6.936007241	7.517005059	7.252753101	7.936032992	8.378605256	7.492926306	7.320413717	7.134067558	6.704639064	7.120301734	6.927088785	7.189342133	6.83921327	7.202244232	7.233930807	7.929515208	8.307909311	8.221765584	8.270563624	8.425220269	7.585994878	7.94486637	8.203138736	8.20417467	8.200385516	7.199490733	7.244784563	8.228315368	8.049575842	8.334969724	8.193087574	8.568399966
132	6.205997752	5.926488111	6.322903163	6.23576676	11.88413121	11.56790086	12.04362232	12.00778781	6.252666901	5.959381893	6.311393022	6.053246241	6.139985107	12.01713165	12.02150765	11.8117215	6.596086886	6.039569455	6.637302758	6.244709874	11.95153572	11.95738168	6.559201895	6.184514489	6.124442248	5.978182038	6.267087434	6.085858111	6.407502497	6.035934982	6.326436308	6.087877748	11.97994541	11.80697881	12.0742388	11.69702265	11.92596503	11.90994707	12.28969353	12.10016446	11.91744152	11.79210526	6.391288026	6.145562657	11.91192714	11.55135808	11.90350216	11.76752374	11.88863602
133	6.587009465	6.468753654	6.728159502	6.479245649	6.232141161	6.17707993	6.251976187	6.118509747	6.676384632	6.575256087	6.737137657	6.595113527	6.555754871	6.488207136	6.301412583	6.240766479	7.054864889	6.550962764	6.817728879	6.599613148	6.179655171	6.273442591	6.859929155	6.623208678	6.712482059	6.47171801	6.534560806	6.564417317	6.992340865	6.659243717	6.563329216	6.53599025	6.309342496	6.288081184	6.317327131	6.260358245	6.464305379	6.597469201	6.29664624	6.274160553	6.303347703	6.360832873	6.803346979	6.504139654	6.261894364	6.148800624	6.058462238	6.330452739	6.389256416
134	5.948871283	5.693480323	6.066142834	5.878875062	7.465549216	7.616390711	7.087438913	6.99638325	6.053360437	5.811040818	6.137015048	5.830796108	5.809340272	7.398765273	7.512119375	7.460535584	6.520458308	5.814334958	6.365702883	5.905600962	7.334345397	7.261097322	6.25044963	5.831104689	6.133236389	5.724741025	5.969874131	5.874676728	6.432354912	5.804774645	5.858616427	5.750710419	7.228372874	7.37785519	7.273052579	7.484948314	7.318943927	6.92295818	7.568148388	7.143043877	7.51767202	7.433301606	6.035666302	5.807227024	7.557455133	7.375571074	7.326723145	7.234900456	7.298393363
135	9.074235286	8.683583075	8.835552365	8.601932442	7.159252878	7.001773273	7.129526311	7.455486888	8.593308345	8.100841132	9.371253905	7.8570258	8.491429177	6.873249868	6.774832658	6.744567733	9.136564212	9.489659936	8.994547976	8.023650073	7.281081547	7.089401205	9.272539616	9.005384952	8.218581435	8.576413913	9.229831528	8.438775771	8.59009972	8.492917602	8.243102092	8.317219176	6.853811553	6.944436605	7.028725185	6.991828941	7.263837761	7.213776047	6.826285214	6.79004619	7.0553818	6.976997405	8.464901195	8.978377382	6.985346688	6.937242523	7.067706582	6.98435952	6.71364083
136	7.387772415	7.032345872	7.326528629	7.116898001	5.99206072	5.921022461	6.015115474	6.08403334	7.208337842	7.117191488	7.310423956	6.683485851	7.31917449	6.07094164	6.125030391	6.00197137	7.607942151	7.107020197	7.391980239	7.034207436	6.286728928	6.032632795	7.331147834	7.096414646	7.048904945	7.121120327	7.307119811	7.305085983	7.454324018	7.064738032	7.132038449	7.144210706	5.998745548	6.009150362	5.995551981	6.024938251	6.06187157	5.988311505	5.921439585	5.958342806	6.024679798	6.009669172	7.226648701	7.33523503	5.836902666	5.933172376	6.144090562	6.086894507	5.756244905
137	7.301469726	7.200422205	7.314806489	7.844284029	6.062007982	6.020654401	5.93056979	6.114327372	7.525621897	7.087325314	7.21587006	7.762467931	7.363373008	6.25249234	6.034206642	6.126309256	7.439904009	7.109090075	7.612033623	7.645639743	5.919249692	6.070654569	7.529866096	7.378089502	7.439794826	7.31198977	7.422086439	7.641269622	7.475077707	7.380200537	7.410008151	7.683313837	5.812542896	6.031160542	5.938883385	6.051064199	6.125950666	5.939194841	5.897193859	6.139754979	5.931982438	5.964965031	7.526417029	7.323735228	5.884417792	6.010164343	5.930444624	6.10610912	6.07114981
138	7.743556116	8.606967505	7.96242009	8.697732323	10.86829428	10.96638739	10.57677565	10.57506569	9.369043459	8.982216891	8.079385898	8.601750941	8.289674598	10.79352769	10.89241527	11.22356453	8.602731215	8.048411449	8.346688526	8.279128658	10.19101548	10.75844091	8.457273532	7.91875273	8.308741717	8.092729152	8.693608173	9.570703382	8.591103764	8.187115382	8.853439772	8.420757297	10.48382649	11.49503209	11.73988385	11.33709263	10.68569171	10.39298574	10.59609632	10.76053614	10.69622791	11.28043985	8.267489456	8.081099909	11.00810514	11.56700976	10.81410526	11.39905882	11.06295664
139	7.133268987	6.983278002	7.177177	7.545281105	5.725372374	5.811420319	5.645977563	5.619705872	7.157512797	6.856566063	7.154975855	7.395131353	7.229431279	5.752962894	6.201876796	5.643077462	7.44204261	7.181501421	7.481074313	7.390154623	6.793276701	5.688469545	7.458909179	7.288600738	7.333586349	7.103798474	7.361731236	7.566998687	7.162799149	7.153346924	7.38988603	7.396500877	6.720010332	5.792167462	5.886735714	5.61992912	5.964414804	5.675905026	5.986671568	5.683336378	5.963095277	5.740878582	7.36820628	7.139112672	6.030569419	5.837593437	5.92812236	5.688966487	6.643438307
140	8.724856092	8.46529918	8.726487686	8.699273666	6.039503563	5.940310675	6.037516227	5.987140554	8.650451437	9.018858249	8.724856092	8.772765398	8.081402798	5.952764673	6.101647021	6.019685841	9.279192874	8.821619908	8.923101617	9.004532025	5.965106025	6.028397113	9.057235688	8.884752223	8.851273709	8.942720134	8.925288658	9.023576635	8.81942238	8.952425174	8.797085711	9.253578008	5.841303917	6.045356062	6.16909648	6.08573506	5.931039002	5.995551981	6.035524369	5.950471372	5.90291647	6.004706643	9.055170678	8.75260228	5.839161839	5.841457227	6.114206605	6.162031545	5.916410863
141	6.898770028	6.454291254	7.020099314	6.726431766	7.417961581	7.37771811	8.107082857	8.512454654	6.525914433	6.303060121	7.036511817	6.508460754	6.887673959	7.773144702	7.835257584	7.785141944	7.162436004	6.743572415	7.23278414	6.661298266	8.091622569	7.898755491	7.178452164	6.800091181	6.756410738	6.497312353	6.833134839	6.453323278	6.869382432	6.437941696	6.671625473	6.509022646	7.450968882	7.523364486	7.759512158	7.829090985	7.726405081	7.794636481	7.65047851	8.004709687	7.377605549	7.472178576	6.941980833	6.72064822	7.613424119	7.890390042	8.266256894	8.046332189	7.796493271
142	6.735712933	6.592260361	6.608637958	6.861750609	6.098069604	6.155380726	5.910307249	5.876282313	6.889000947	6.382750474	6.571102218	6.366381397	6.649222162	5.858318305	5.928394435	5.951294518	6.822289546	6.360132139	6.894950286	6.716293431	5.847519353	5.801802557	6.786888287	6.641539519	6.696421868	6.558342985	6.650179119	6.539763926	6.903485807	6.55120591	6.63325881	6.732013155	5.825597674	5.833383694	5.970337112	6.065366053	5.942264194	5.791863225	5.831066155	5.883886021	5.932337169	5.8926218	6.914365424	6.619837885	5.964123519	6.049282783	5.7900858	5.823508255	5.854048266
143	6.1948598	5.932594854	5.936693661	5.831703193	6.172545345	5.996395953	6.280902135	6.611738258	6.051922295	5.927785125	6.263907096	5.97334134	5.974025146	6.203648102	6.185755514	6.0158721	6.568090214	5.896294477	6.461890569	5.847287911	6.569977406	6.216591684	6.470872649	6.067467774	6.202452922	5.873860099	6.123169139	6.039753889	6.459315984	5.980774142	5.998573031	5.887733431	6.214569222	6.11658774	6.254350544	6.239908564	6.460802499	6.32852261	6.154222026	6.032442995	6.085325836	6.02367801	6.134208773	5.957786625	6.146473305	6.132703806	6.096529294	6.075052096	6.195330881
144	6.940927094	6.738532373	6.827090457	6.715036722	6.411667447	6.41615777	6.566312369	6.869740024	6.726704292	6.623902196	6.966670016	6.914365424	6.873832562	6.511702387	6.360285246	6.423525866	7.254664379	6.767681866	7.112881236	6.768697964	6.684905665	6.484483631	7.111968791	6.805308777	6.890403405	6.630281625	6.923055107	6.855765279	7.132300824	6.832232213	6.816349385	6.746929324	6.289256966	6.362655826	6.482631304	6.454695824	6.683741088	6.63125707	6.449597296	6.441785052	6.474206876	6.499836099	6.872945557	6.680960291	6.392253407	6.406803879	6.45740167	6.313362232	6.444636221
145	7.074181704	6.906497877	6.937023456	6.841933146	6.317875979	6.302333667	6.494452696	6.877921613	6.710020519	6.968840964	7.19914061	6.909119651	7.094396435	6.35994694	6.578642176	6.470350434	7.175165246	6.98271745	7.420534059	7.096472159	6.553998516	6.439838206	7.49100714	7.172442354	7.037985751	6.735630174	7.130127059	7.217585463	7.301583291	7.149506524	6.9028298	6.98621013	6.37545446	6.291466399	6.601970617	6.665177443	6.362349536	6.45136071	6.601610903	6.537358063	6.366536749	6.304077815	6.99033084	6.948172789	6.233822724	6.343734546	6.625418385	6.509140973	6.522717417
146	6.749833252	6.36414382	6.574581292	6.463576914	10.65194319	9.895433105	10.65402596	10.11514346	6.656663671	6.250231012	6.882014705	6.558734003	6.664187583	11.09866037	10.29097843	8.96780626	6.944231844	6.441721347	7.087760856	6.666234403	10.95431001	10.50659344	7.121467333	6.739756574	6.731624623	6.390297915	6.714117305	6.575668642	7.040656634	6.474520591	6.585387411	6.608365032	10.4042292	10.01947636	9.494293343	9.923870354	10.5877702	10.41119257	11.11957263	10.33809571	10.18238513	10.41297812	6.75103476	6.508676207	10.25873889	9.36787908	10.47421859	9.459617962	9.690840878
147	8.600277167	8.07669258	8.652238555	8.617264158	8.220457269	8.100687052	7.975479206	7.905374529	8.665807756	8.127974052	8.678542061	8.406157611	8.122070542	7.953306983	8.383180137	8.41805824	8.809864324	8.723627772	8.721324749	8.545905941	7.997861649	8.09720653	8.926186112	8.611150821	8.362259784	8.436957754	8.850117901	8.530034826	8.532935391	8.801598576	8.570698113	8.735351447	8.373207779	8.278950828	8.429747402	8.178208865	8.274802711	7.936201694	8.315447584	8.209446305	8.323179619	8.165110754	8.639272925	8.377340803	8.503168652	8.152675806	8.267016987	8.198216696	8.532606595
148	7.524024063	7.243944518	7.910483241	7.318943927	6.550157867	6.491081605	6.489322351	5.769561581	8.032713008	7.317533773	7.619568354	7.268884609	7.148480197	6.095213028	6.267164152	6.503521869	7.838710159	7.432048808	7.805971414	7.486139443	5.978302035	6.510829385	7.680943516	7.413750592	7.491945219	7.435064965	7.66771993	7.467677091	7.834955648	7.487470975	7.655681908	7.392739888	6.366536749	6.767574559	6.603117498	6.665966947	6.178818819	6.493962144	6.773674291	6.407194545	6.47204893	6.495245263	7.602064255	7.21723459	6.423989689	6.652759997	6.351224389	6.392253407	6.568551565
149	8.450126391	7.973378103	8.476432964	9.262628656	8.847370214	8.537529292	8.924173912	8.109726931	8.657930314	8.718053187	8.574581838	8.724856092	8.636601863	8.693396109	9.072209996	8.799206676	8.625813586	8.616074525	8.276195812	8.811181273	8.134585739	8.371409149	8.685256884	8.458985144	8.043468374	8.667230095	8.359385442	8.870644049	8.485089619	8.729509618	8.535355668	8.767661215	8.477104551	8.748465872	8.885357924	9.506439574	8.780682713	9.501744984	8.354291403	8.412970861	8.852830212	9.168656365	8.837759692	8.913357566	8.965259455	9.19217361	9.337975478	8.681673952	9.127703035
150	8.853669282	8.287402769	8.565325739	8.60103442	10.36559993	10.31985451	10.39804476	9.359045352	7.812691306	7.780451874	8.649852801	7.81821267	8.36635556	9.527581307	10.45836485	10.4931495	8.832981297	8.870409955	9.08161134	8.313711335	9.021914136	10.21820106	8.872614362	8.512042406	8.251387337	8.328959181	8.972190745	8.355177084	7.994668584	7.77140087	8.641038968	8.719246742	10.29328887	10.63401822	11.01244028	10.47056972	9.825491522	9.834853646	10.40181949	10.27385023	9.336048	10.5001009	8.236496009	8.477891234	10.61024282	10.44956325	10.39992986	10.59324921	10.23913919
151	6.750022318	5.97334134	6.083399009	6.131622201	7.108842524	7.116053141	7.203006417	7.608078115	6.30768201	5.895036881	6.355785515	6.248003392	6.123101524	6.959534822	7.086048174	6.995859199	6.675327235	5.970445714	6.59676356	6.126237005	7.344439513	7.122478888	6.58374132	6.091123891	6.326500732	5.961018603	6.145999418	6.047029589	6.714897823	6.139005201	6.361581269	5.968741186	7.101616024	6.971111343	7.156103872	7.092610574	7.118060022	7.137896041	6.835281097	6.978746834	7.131814414	7.008439162	6.356735329	6.0269486	7.015446742	7.117191488	7.059266369	7.068169261	7.147429692
152	7.095194931	7.110246337	6.948587112	6.713042998	6.028529295	6.202053068	6.173776636	6.733140788	7.683735924	7.075460543	7.058987793	7.520770005	6.624344798	6.111676505	6.171717852	6.181115342	7.318803199	6.600009037	7.007909856	6.921818499	6.16278961	6.133779054	7.376549769	6.689067688	7.541435993	6.856763879	7.122575874	7.042891104	7.689017036	7.217927069	7.560143998	6.652573813	6.420864916	6.160139342	6.03496917	6.093415826	6.22883514	6.354997356	6.157774778	6.164867042	6.091929623	6.109609497	7.289413576	6.736397694	6.266131752	6.284704604	6.142316678	6.267550946	6.233886701
153	6.753193882	6.036588379	6.201044553	6.080939141	8.317644477	8.658305174	7.582444617	6.634923498	6.335502212	5.991165459	6.526363796	6.226390234	6.23697749	7.262979864	7.791660535	8.90342242	6.68222385	6.084096727	6.486023892	6.145272145	6.409207742	7.560282386	6.728443081	6.189457449	6.485765579	5.985480436	6.138198645	6.042620451	6.825550017	6.153442481	6.194786682	6.050283032	7.536329066	8.32107548	8.453464269	8.065250582	7.168869348	6.99638325	7.870101231	7.442309157	7.248767985	7.816265749	6.3537849	6.14405706	8.681470838	8.188793447	7.195521161	8.149728835	7.503886192
154	6.806497138	5.957975466	6.181181952	6.129577992	8.167406981	8.177381257	8.333350103	8.499093716	6.360027041	5.933762958	6.522850597	6.092702271	6.197336507	7.982100272	8.326325138	8.372438628	6.549054259	6.0810229	6.441037	6.086421957	8.687880363	8.52659675	6.677140498	6.130568053	6.389696907	5.956674706	6.141917028	6.146962813	6.748741356	6.101552424	6.288978754	6.049844039	8.035638863	8.119391986	8.030146189	8.238606732	7.982836374	7.988631069	7.933939475	7.795745918	7.888127599	8.023650073	6.277803097	6.001781321	8.638319746	8.542681615	8.599866127	8.580906752	7.925195419
155	8.019313587	8.08259245	8.038742929	8.046663227	10.39590776	10.46840848	10.40462502	10.22634765	8.497994614	7.625560495	8.12074752	7.366797036	7.441454843	9.941495724	10.48801382	10.63355821	7.910645481	7.842911982	7.821385562	7.706576328	10.00775416	10.48959811	7.968321232	7.888410617	8.276195812	7.849783449	8.25680963	8.096070967	8.066956926	7.989109003	8.041239222	7.742593855	10.12051249	10.42610223	10.39944599	10.25566804	9.996773882	10.13716103	10.27497999	10.52755529	10.06097929	10.29896798	7.929979055	8.055005695	10.48526498	10.31682468	10.40305808	10.4981655	9.906584148
156	7.682216756	7.110628057	7.172442354	7.037170071	8.173042796	8.498729944	7.545215918	7.547349604	7.155529917	7.291604022	7.421568476	7.278071818	7.297022474	8.038079617	8.004556415	8.159864128	7.473844382	7.202191588	7.364549615	7.293875817	7.231557749	7.674754251	7.553142578	7.272173647	7.441600631	6.955975387	7.591304996	7.399706273	7.419374298	7.186027881	7.188326598	7.106607674	7.575217533	7.984323266	8.230163081	8.246467435	7.663503128	7.413992768	7.874862456	7.869331415	7.82990133	8.064555693	7.195155917	7.030966765	7.997581704	8.114697728	7.705023897	7.926549672	7.890876961
157	7.489904288	6.922557964	7.021473838	7.197504794	8.690217104	8.861786985	8.430283929	7.708685947	7.152024457	6.911880062	7.34564563	7.433951866	7.286661328	7.799214982	8.495058828	8.934594619	7.266399569	6.942198996	7.302749882	7.269951527	7.864343456	8.266529443	7.593220657	7.277944045	7.26837232	6.856566063	7.213776047	7.086267594	7.445036524	7.084556333	7.173863099	7.189636911	8.120609001	9.211090339	9.715576996	9.068110032	8.268693123	7.743436595	8.793266184	8.188793447	8.374082238	8.801150418	7.215313518	7.007862714	8.855527252	8.859561424	8.671952337	8.778423172	8.397139916
158	7.619137367	7.320662232	6.995650588	7.245870539	6.229528508	6.334815307	6.152298935	6.303276099	7.71284197	7.746878037	7.401940706	7.912997956	7.235469008	6.123229441	6.00422109	6.295513272	7.275152294	7.043763299	7.239098196	6.956367344	6.010111685	6.20672906	7.571895033	7.326200596	7.608785883	6.855956517	7.566275219	7.313765162	7.779978494	7.731981779	7.116396974	6.705729155	5.967041732	6.110923764	5.837453785	6.104596554	6.087590494	6.204556859	5.940361149	6.157774778	5.959570445	6.069521248	7.370088368	7.254901247	6.069987717	6.091991917	6.226018054	6.342559786	6.125916117
159	9.39306425	8.58495028	8.66785601	8.259482392	6.010706738	5.899589177	5.990773711	5.882854806	8.014849981	8.523381059	9.366744601	7.714485707	8.751281531	5.859383018	5.908386139	5.806208477	9.457335388	9.441754758	9.231720711	7.981657469	5.96859654	5.855701899	9.135089321	8.970371939	7.92430893	8.760457046	9.510942383	8.669665083	8.160173964	8.278641761	8.130843187	8.214434955	5.943849821	5.857469658	6.14046422	5.996468868	5.949316092	5.794355095	5.863504142	5.789029204	5.880963396	5.768772578	8.258814	8.816608324	6.009182637	5.803339951	6.142664447	6.00386123	6.10283788
160	6.418606493	6.442596094	6.600187523	6.382486234	6.68410063	6.417052086	6.652662898	7.135247454	6.42075353	6.16909648	6.459496698	6.392065816	6.220277257	6.607679293	6.589411984	6.85747587	6.372311392	6.347445921	6.213737522	6.244709874	6.716194868	6.907439458	6.386030708	6.372032795	6.337684884	6.296841668	6.603757094	6.410811354	6.308445348	6.365702883	6.38510834	6.286527836	6.914464037	7.100117932	6.493683573	6.924264474	6.663743524	7.01555027	6.716486086	6.863031794	6.477476142	6.757998858	6.440524564	6.188763568	6.83073244	6.919514489	6.692576721	6.715394995	6.414271551
161	9.532370535	9.559638358	10.16902468	9.661683644	7.906833354	7.949639237	7.717325252	7.800210791	10.00992298	9.567761526	9.729175647	9.520227973	9.869227171	7.78347977	8.138063583	7.884606888	9.732315055	9.755074087	9.684793038	9.737272505	7.369816953	7.908102507	9.720613386	9.583868115	9.592423834	9.936958939	10.0220345	10.046242	9.715576996	9.759139182	9.686039253	9.585931421	7.803509258	7.812554503	7.784669974	7.81821267	7.474922946	7.588234264	8.016950026	7.784400336	7.614510936	7.973215838	9.748579857	9.66930876	8.302699189	7.959065726	7.82928106	8.025497638	7.699916541
162	7.271374475	7.389152343	6.833223357	7.608078115	6.3596748	6.387483832	6.211119754	6.472600317	7.679805168	7.032884835	7.405906956	7.051416411	6.667796825	6.422414943	6.289945034	6.412992682	7.116504286	7.298133254	7.402685423	6.821813013	6.127052021	6.34985079	7.696021921	7.33776069	7.275652901	7.438997275	7.813756144	7.443964584	7.435883535	7.366532965	6.94193251	7.534916645	6.259592925	6.518276119	6.241053073	6.558223853	6.148800624	6.395561216	6.277175843	6.371964384	6.185329783	6.296570365	7.591995728	7.750373462	6.022152933	6.238198301	6.095281437	6.233886701	6.136789762
163	6.37545446	6.499247078	5.792306342	5.910249528	7.153150991	7.479085873	6.513485324	6.182636854	5.850775896	5.953137064	5.941882062	5.945971638	6.017124802	6.245563447	6.840323443	7.491802174	5.746661484	5.836585088	5.938086507	5.899958345	5.995842513	6.627705879	5.919503482	5.95352355	6.002230256	5.92845721	6.056932329	6.143594552	5.729113057	5.829382124	5.841804605	5.92812236	6.56417406	7.10113223	6.926840572	7.144934504	6.423910687	6.485100652	6.66580456	6.55170432	6.245670254	6.902439358	5.818518221	5.906381698	7.326723145	7.133268987	6.779033831	6.995744294	6.575089222
164	6.241306275	6.587091228	6.474371649	6.114786533	7.326723145	6.984863144	7.422086439	8.218731474	6.329284322	6.300471718	6.489983423	6.52404562	6.275265731	7.616643166	7.570435847	7.132300824	6.459125069	6.442119911	6.315449415	6.313290935	7.72032932	7.470751518	6.289372893	6.339918875	6.10323727	6.283345669	6.532436211	6.450132948	6.118509747	6.350633407	6.273606874	6.277309548	7.559605297	7.217466636	7.231324109	7.166093262	7.599351893	7.756166896	7.470868702	7.756585991	7.457712309	7.175054003	6.167909288	6.213858644	7.397518415	7.351473548	7.548434206	7.483210018	7.569648615
165	6.245639903	6.333027822	6.858658932	6.800855214	6.193840647	6.230467932	6.591781251	7.641835558	6.696505569	7.030230278	6.71428906	6.499736146	6.494196673	6.198582297	6.622236532	6.608455512	6.4299314	6.680864281	6.141090912	6.668409676	6.729315243	6.191412856	6.821813013	6.914274822	7.170260864	6.697070111	7.066399306	7.025341788	6.541539826	6.961087769	7.150872332	6.821322274	7.055072083	6.353021724	6.212089642	6.096647418	6.284117903	6.314891482	6.195739359	6.115563203	6.147683393	6.069872243	6.594937725	6.900434867	6.448672537	6.351546756	6.488207136	6.20655337	6.616657042
166	7.365907967	7.470751518	7.436001093	7.633869625	9.301289982	9.35086993	9.792937307	9.421953591	8.34893236	7.684125949	7.606965711	7.653905649	7.164349799	10.32623658	10.28281663	8.717890744	7.32790716	7.131332522	7.429564175	7.508707098	10.25660643	9.858030891	7.460119565	7.308697803	7.562652818	7.328967225	7.605581283	8.07432406	7.562652818	7.863750487	7.905053301	7.473562699	9.753430194	9.144102022	9.729459592	9.901198749	10.02820526	9.854495435	10.29450837	9.817227587	10.01553491	9.442285849	7.605296989	7.328742731	8.791411983	9.865477708	10.4442588	8.886850056	10.11707288
167	8.200053915	8.39746943	8.267843253	6.973942736	9.321756019	9.307650596	9.287243143	9.393852503	7.329513407	9.181176764	8.279825124	8.142738153	8.000230737	9.090874785	9.389886239	9.438096302	8.606009331	8.389385056	8.317812422	7.417570889	9.060842048	9.27515276	7.986174798	7.885669429	7.624264906	7.788199304	8.340994783	8.213067807	7.979757166	7.847974123	7.252877632	7.135952821	9.251175772	9.469112156	9.491099792	9.369597931	9.15596924	9.1013009	9.274594429	9.143074201	8.99411412	9.252897716	7.366797036	7.838258874	9.378761998	9.269769697	9.312421867	9.419836539	9.421668264
168	7.05255613	6.951017805	6.624611928	7.328967225	11.56790086	11.45357212	11.80480773	10.58921993	7.23370927	6.965106739	7.203235107	7.332963004	7.142855384	10.84153232	11.61198696	11.9431594	6.747685972	7.274324216	6.769667921	6.667174221	10.8613489	11.54596408	7.318311115	7.020609778	6.451586175	7.35778043	7.371450342	7.064370615	6.752891825	7.155085466	6.484341568	7.070086771	11.6708159	11.77937682	11.97365424	11.47714931	11.20953779	11.12375118	11.82445874	11.52625564	11.35189288	11.58887167	7.395399647	7.421439086	12.11504569	11.54108418	11.53560887	11.74925654	11.41503672
169	6.022934142	6.15287258	6.135831166	6.054552166	6.023932816	5.951806124	6.042374991	6.137724612	5.983110915	6.353980898	6.035700335	6.207748039	6.221381688	6.010441953	5.921157379	5.988826614	6.026699436	6.213113159	6.042758686	5.932655881	6.123660971	5.97309853	5.967719816	6.10283788	6.090484663	6.076378998	5.850012485	6.175172898	5.851962574	6.02286274	6.156281394	6.009905727	5.886879644	6.012192544	6.051095958	5.938162777	6.158078912	6.013911152	6.021498985	5.913503289	6.002202223	5.970709443	5.886907153	6.070587964	6.030902796	5.94503345	5.983280404	5.958272708	6.020034236
170	6.154025631	6.279853221	6.129577992	6.089053701	7.316206053	7.305293571	7.186027881	7.463046202	6.208340201	6.120268782	5.989235755	6.241053073	6.087877748	7.02611085	7.066614897	7.085721215	6.011401293	6.006109968	5.991670985	6.167038327	7.410261982	7.176041878	5.961920333	6.043255682	6.220442197	6.07595572	6.329206729	6.440719038	6.072898912	6.228180638	6.052644634	6.150394301	7.095305535	6.958933992	6.869437136	6.951197541	7.076037144	7.178452164	6.878922945	6.94642756	6.99402816	7.073072503	5.985569427	6.144194467	7.279832726	7.191728849	7.253582473	7.188776087	6.835281097
171	6.592979644	6.766873518	6.146269759	6.219692299	10.01129075	9.813731335	9.843125319	10.01657733	6.373850422	6.32934062	6.230814952	6.167848151	6.284704604	9.891384031	10.01910121	10.13535782	6.253929444	6.25978736	6.242895737	6.402487709	9.890712683	9.841391563	6.264808044	6.239839796	6.530196087	6.498469685	6.370494412	6.629707846	6.204192613	6.214730316	6.557831995	6.733414222	9.888358635	10.31307415	10.26793274	10.08020193	10.20795648	9.84939569	9.942544682	9.885240395	10.03601958	10.09666038	6.255180489	6.446535045	10.2292066	10.14320253	9.985126886	9.963167366	9.905172729
172	6.385485321	6.577989084	6.759313558	6.43848054	8.083811278	8.066082488	8.310750029	8.054373129	6.764978635	6.68006405	6.730874423	6.797043294	6.666865174	8.496308859	8.281799583	8.128286768	6.730324036	6.646896535	6.528525831	6.657836243	7.954905115	8.418641756	6.538573442	6.636452795	6.426499851	6.685743195	6.822100404	6.608365032	6.554285461	6.877628507	6.52253134	6.58442368	8.218731474	8.419392513	8.588760653	8.223995389	8.321612003	8.286549905	8.322461774	8.286549905	8.143057582	8.282963372	6.603445026	6.662289743	8.398362532	8.235909288	8.249131405	8.203138736	7.919252189
173	6.341269074	6.444949474	6.464861356	6.327763309	5.820258381	6.030760816	5.636870234	5.701677381	6.345377365	6.331580814	6.461959472	6.389482664	6.437530869	5.697607388	5.555446597	5.585286	6.532436211	6.449670384	6.319469875	6.30768201	5.511684611	5.605198201	6.289372893	6.348139117	6.295624906	6.411357431	6.509811142	6.4563451	6.236354826	6.453234201	6.310075051	6.46547318	5.51478056	5.576960445	5.654494165	5.672792905	5.601478792	5.642377276	5.66039809	5.690296811	5.585593529	5.661104422	6.370063673	6.359905393	5.649381842	5.809685905	5.603414225	5.518490829	5.626695789
174	8.394847585	8.28402546	8.335999804	8.286549905	8.346498379	8.470018816	7.843829485	7.189576562	8.574581838	9.401800528	8.369235475	8.338670141	8.497994614	7.53944414	8.228491427	8.405102651	8.321612003	8.622428562	8.520364454	8.653810391	7.464361514	8.188601252	9.015062424	8.555603336	8.542492584	8.514020841	8.699067614	8.614983902	8.822847899	9.028804122	8.609941478	8.469834097	7.98179963	8.275499235	8.270373597	8.384503195	7.502028261	7.829549191	8.210794879	7.945183208	7.750953935	8.419049655	8.6552498	8.109534657	8.633266098	8.549641968	8.080274456	8.313037483	7.696315093
175	10.46932682	9.821551925	10.24508883	9.441279418	6.139876776	5.992825201	6.407194545	6.942285554	9.539779748	9.780294147	10.57170092	9.127230478	10.24470011	6.689853532	6.301981568	6.397956778	10.48526498	10.5215562	10.37329642	9.622981326	6.353690619	6.287178932	10.23115422	10.08962328	9.551544155	10.04077025	10.38293608	9.831695736	9.768809028	9.483204586	9.643494781	9.620344167	6.52730002	6.527918115	6.191687478	6.261894364	6.483776688	6.77732037	6.381533144	6.881157021	6.100879235	6.251772375	9.743078952	9.958615719	6.10185199	6.050283032	6.0814807	6.574493021	6.142926566
176	6.382787402	6.328111878	6.169634864	6.331950952	5.741776177	5.770112718	5.774941603	5.759236989	6.32934062	6.284704604	6.14412473	6.091670782	6.37979711	5.803981858	5.821732024	5.795744314	6.235999692	6.172276932	6.10072098	6.242191557	5.892823925	5.823892222	6.214412689	6.208616405	6.283784958	6.310343771	6.189109306	6.448348136	6.002202223	6.227661121	6.231989488	6.333168115	5.896790136	5.766095714	5.783539301	5.803618388	5.753684728	5.710712787	5.735325843	5.750911465	5.816928637	5.724708401	6.31772664	6.38510834	5.718316641	5.760016359	5.812284817	5.774072955	5.677144471
177	5.543765844	5.788715262	5.796233533	5.682447593	9.938706991	9.882741626	9.285281114	8.083255071	5.710183544	5.680487787	5.811819783	5.761464082	5.759809459	8.623400795	9.743078952	9.774772429	5.776347063	5.703173078	5.732462799	5.728325178	8.357947384	9.046383136	5.727018407	5.74162539	5.684365606	5.7158873	5.611827875	5.908451665	5.672719648	5.69053043	5.500396468	5.685464433	9.165138478	9.444357076	9.478555393	9.528825699	8.639272925	8.869020924	9.473932659	9.340272273	8.908614622	9.358521733	5.557272395	5.722936305	9.807346827	9.679332519	9.363303963	9.704558695	9.091065922
178	10.04252596	11.38578807	11.27058982	11.91304779	6.44293652	6.387252393	6.24762765	6.408445714	13.17956342	12.18116304	10.71430336	11.88002327	10.75260162	6.248641473	6.337099921	6.405408237	11.27831751	10.61024282	10.957279	11.88943776	6.412528999	6.464931466	10.3523648	11.15969086	10.75577323	12.04687854	10.51652038	11.02456771	12.46121609	12.19489351	11.00263998	11.91654966	6.154149466	6.17174854	6.275657095	6.387914633	6.126620812	6.169862254	6.270205679	6.33246397	6.069729268	6.103639709	12.14997894	11.1723558	6.153089921	6.059173345	6.324923939	6.320026155	6.23451829
179	5.627981146	5.856081772	5.738462767	5.801769089	5.713215438	5.761299777	5.704707303	5.790797677	5.993580475	5.786295274	5.819804142	5.711045148	5.77628543	5.762641984	5.887605571	5.712556882	5.703881573	5.725594696	5.796641967	5.943268193	6.514306214	5.792456699	5.81445402	5.759264354	5.742059045	5.792342811	5.764982045	5.954515993	5.717444553	5.728325178	5.730725088	5.820069607	6.162376474	5.801031557	5.8709786	5.815814868	5.72118372	5.707135646	5.91822592	5.724893484	6.004583815	5.815167121	5.719934053	5.818881385	5.970302067	5.851160217	5.898734276	5.792991575	6.164964582
180	5.96754395	6.212982886	6.328051729	6.24380575	8.875501891	8.930419661	8.962092823	8.914305252	6.208251133	6.176435039	6.249735559	6.011270713	6.160566546	9.47541972	9.287243143	8.937004728	6.126656312	6.048133034	5.863596464	5.995099057	8.729320205	9.220946544	6.038953167	6.327763309	6.354236069	6.016546726	6.212406473	6.174081804	5.954597596	6.080155278	6.027434342	5.955442018	8.712978682	9.366489045	9.482098751	9.308209532	9.243836036	8.909050468	8.889476399	9.218672357	8.879456258	9.217722278	5.942450261	6.296570365	8.768491602	9.379314379	9.39044312	9.339959477	9.540759217
181	6.154420847	6.12855092	5.846545923	6.02226095	8.473869832	8.186307513	9.90375724	9.594672451	6.217127127	6.115563203	6.258411384	6.17017428	6.172276932	9.325782971	8.498397427	8.424162732	6.039822901	6.151711456	6.122677473	6.045835177	8.867612024	9.377086376	6.282601411	6.099502369	6.322620985	6.106879111	6.325397148	6.170990694	5.864580515	5.997356876	5.859826615	6.000017205	9.428609664	9.004761749	9.031584617	7.843687236	9.892846102	9.520227973	10.16055613	9.646715882	8.91054516	8.962787732	5.959447974	6.097628471	8.410051915	8.596681885	9.714266418	8.992241568	8.436123879
182	6.657487524	6.812349949	6.474288294	6.48338745	7.667865913	7.760078751	7.664246342	7.628220097	6.957755436	6.761414294	6.555927037	6.928891801	6.555434061	7.730173541	7.886643795	7.309902431	6.412842309	6.571672158	6.795805131	6.872570172	7.523480462	7.693314273	6.482292798	6.523048146	6.640017009	6.63847915	6.767783151	6.923825008	6.530196087	6.463268976	6.686527858	6.888179077	7.708832015	7.510504858	7.471388499	7.61329928	7.62468807	7.524092492	7.760834652	7.585593935	7.458795098	7.688723276	6.669314059	6.719753753	7.462783861	7.407361853	7.732122032	7.047902556	7.339331638
183	5.6488129	5.891887063	5.910249528	5.877282653	6.411588219	6.353177873	6.517526358	6.707450773	6.189929931	5.901117427	5.980244575	5.927089963	5.975711776	6.366536749	6.517439692	6.517566737	5.830768432	5.924258108	5.857018282	5.793754249	6.765136168	6.65388522	5.869873107	5.884577206	5.994677895	5.895788575	5.976897766	6.157425307	5.706776352	5.915026983	5.553801238	5.860295173	6.314951912	6.46084521	6.607044923	6.495160955	6.596172887	6.518237092	6.342868218	6.31079573	6.581568019	6.491081605	5.746517504	5.83696345	6.44997943	6.44913515	6.746306027	6.714202697	6.3413438
184	10.00886509	10.17656329	9.661683644	9.890712683	10.7159219	10.6988866	10.92426196	11.24896815	10.35067334	10.75211359	9.694739705	10.46555535	10.00245756	11.17843126	10.97755084	11.0330454	9.974289676	9.289102561	9.733998107	10.50804112	11.20550344	11.00155206	9.925166508	9.949592048	10.00026449	10.13947571	10.01164161	10.728108	10.30305275	10.42021712	9.779656178	10.45589598	11.12035475	11.13054059	10.92923676	10.60594326	11.40449674	11.16948294	11.10572074	11.117523	11.06856827	10.94900172	10.09383096	9.982908456	11.13437133	10.6564733	10.89996305	11.15969086	11.10953487
185	10.724957	10.69013063	10.73477112	10.5120503	7.670461789	7.375221955	8.232479753	7.693052819	10.10147878	10.44956325	10.76744654	10.0529825	10.31233128	8.021404371	7.389152343	7.077405524	10.47643841	10.62863059	10.2769524	10.24068721	8.321244958	7.906833354	10.60790981	10.65045018	10.14554422	10.41936986	10.77815897	10.68761978	10.30343242	10.28692665	10.31476801	10.42569337	7.645223287	7.176041878	7.412475921	7.619137367	7.483736622	8.681864418	7.868119547	8.006021453	7.460795468	7.436753791	10.20215435	10.39507255	7.407839906	7.717970409	7.158118745	7.269357736	7.489664019
186	7.338542808	7.626791033	7.81821267	7.71284197	9.67026114	9.404677404	10.09485186	10.43835281	7.92430893	7.78490484	7.410143538	7.819613359	7.650044186	9.795677207	9.681687487	9.444642274	7.543854936	7.320534224	7.360219756	7.755114257	10.1616623	9.56742537	7.44298636	7.522725025	7.967201735	7.669927085	7.516871422	7.804718245	7.558518095	7.653609331	7.645935928	7.800899545	9.933429309	9.411235299	9.495689754	9.401800528	10.05336222	9.940475106	9.511807494	9.697166227	10.22015739	9.523646856	7.644164243	7.636054524	9.541353624	9.747824988	10.05119887	9.473666863	9.931907256
187	7.153469174	7.336342548	7.046848168	7.395661329	8.068869867	7.689017036	8.435948776	8.772100761	7.320413717	7.467271367	7.014923448	7.69684356	7.220310624	9.105424485	8.084139763	7.44446793	7.17537115	7.077405524	7.055684033	7.41350073	9.092051739	8.803236331	7.303137954	7.202500924	7.384727816	7.339085815	7.378150496	7.866905098	7.258459714	7.297658762	7.194187799	7.326336725	8.879910783	8.366538523	7.787894171	7.774593614	8.714998743	9.035241312	8.742469182	8.439726419	8.397825029	8.53438838	7.371319296	7.153984447	7.931068178	7.772090009	9.020018142	7.785846969	8.144974549
188	6.253893511	7.292281446	7.819484463	8.278287337	7.646800058	7.676353487	7.705023897	8.757809271	8.069728904	7.606825342	7.364063583	7.682626556	6.472749378	7.666564018	7.735354138	7.569952762	7.36779412	7.26837232	6.664187583	7.440362908	8.448953197	8.012710296	7.532146234	7.372842158	8.476780504	7.639500412	7.636054524	8.27147391	6.733694889	7.464104059	8.068869867	7.840505703	7.489279543	7.382216708	7.029741758	7.462783861	7.46619215	7.757679084	7.323855979	8.068089472	7.627650989	7.415155704	7.854873772	7.855356739	7.01751609	7.417050566	7.509411686	7.516310301	7.610929283
189	5.905939072	5.988384484	6.503786031	6.208755787	8.748907782	8.683797947	8.852327057	8.690607272	6.206148306	6.484180336	6.456927154	5.938720781	6.192914423	9.057737001	8.902940918	8.828930354	6.358171144	6.533194824	5.950404687	6.216159378	8.820775642	9.045688385	6.266747102	6.317577188	6.26384565	6.387691043	6.231602069	6.371592514	6.069699934	6.412046504	6.407080415	6.412992682	9.047269999	9.250941242	9.381809378	9.278952041	8.971730605	9.332659481	8.893181391	9.023346802	8.950386586	9.124548898	6.158078912	6.381443403	8.810541465	9.308209532	9.302367423	9.429210017	9.298815053
190	7.755492849	8.132059762	7.782147615	8.077386727	5.812814527	5.778934168	5.757994458	5.838716477	8.406897345	8.192937413	7.923191955	7.996589274	7.893648527	5.807100259	5.858999131	5.978696168	7.595419844	7.734778764	7.859961236	8.128790124	5.69053043	5.960772433	7.830344031	7.827156133	7.927521565	7.939006576	8.012873197	8.339448456	8.070491839	7.998019879	8.253656809	8.132531711	5.813681581	5.893794177	5.892954201	5.88055143	5.734912641	5.889930033	5.734151653	5.771683551	5.936009552	5.843643797	8.153554656	8.130159996	5.737633291	5.993802935	5.991670985	5.980605073	5.72734289
191	5.830678391	5.977683005	5.928251778	5.976177216	6.062436982	6.237485162	6.047856247	6.115432655	6.038639257	5.951999471	5.969287084	5.893332849	5.981034709	6.010502604	6.050103419	5.971069392	6.020000929	5.907791878	6.056164957	5.989870084	6.295443042	5.971907167	5.997106445	5.960380548	6.117973972	5.997294916	5.910108935	6.050226312	5.710104761	5.787859453	5.811931274	5.981551455	6.014714862	5.93165666	6.020225845	5.993839145	5.965808884	5.874794502	6.031384991	6.009428187	6.131255073	6.124047333	5.988311505	6.030693594	6.292774443	6.541321734	5.914240767	5.948382829	5.915445529
192	9.386735528	9.348455901	9.647017706	9.378489374	6.702624748	6.920428633	6.963739695	6.99045288	8.486375164	8.620792881	9.698802398	8.474995118	8.59691815	6.677018411	6.777962844	7.104133023	9.67394726	9.64128092	9.729756699	8.826973893	6.968485914	6.899359507	9.48088665	9.455112576	8.863887485	8.901227099	9.895774592	9.161140259	8.606559339	8.578370572	8.93171694	9.046383136	6.569492658	6.653106992	6.625721156	6.818337359	6.697234525	6.737368607	6.438857327	6.70391027	6.435754132	6.64396547	8.77544704	9.140515493	6.757026572	6.926494191	6.734692531	6.98262259	6.866835718
193	5.599204786	5.964900639	5.838750126	5.782150417	6.284191222	6.061411717	6.34847414	6.263814344	6.035934982	5.857576677	5.876861153	6.046326164	5.848998972	6.334594507	6.0701526	6.125916117	5.91752093	5.794993566	5.861819815	5.886303872	6.151937807	6.2314643	5.823892222	5.803859796	5.608947005	5.76596115	5.786583719	6.181610671	5.818911439	5.953017021	5.807285239	5.857687285	6.204744352	6.226881591	6.163172558	6.071455882	6.323472211	6.313438307	6.300435956	6.353690619	6.311589638	6.304760859	5.758480557	5.915803209	6.231930212	6.15287258	6.247212049	6.212406473	6.108246154
194	11.77258354	11.42204691	11.40604707	11.35882229	6.679259282	6.86493245	6.623112357	6.853979067	11.69381128	11.65640402	11.50885182	11.54337803	11.77849983	6.950689131	6.674722985	6.799409326	11.7503258	11.52036524	11.71582339	11.36999127	6.565978181	6.642019588	11.43896319	11.4336292	11.35508398	11.69381128	11.61976906	11.53919113	11.54428148	11.52562103	11.59551907	11.59225166	6.544861684	6.895165466	6.956066349	6.841157405	7.050694883	6.539513195	6.701131854	6.74256829	6.908448954	6.688494409	11.50650524	11.63884805	6.732690566	6.788370208	6.80197362	6.633329604	7.195332066
195	8.245790133	7.827441002	8.524161824	8.642997355	8.839478498	8.857105475	9.467594479	9.838076829	8.413895053	8.457273532	8.242005304	8.179085939	8.375734032	9.710631774	9.615792678	8.981790015	8.200730173	8.419581199	8.581854079	8.649018674	9.225388269	9.298196953	8.519620409	8.084311864	8.017830183	8.212901092	8.575843226	8.289339062	8.515346878	8.637743785	8.580100288	8.781298856	9.557554252	9.336048	9.598060229	8.76451519	9.548018213	9.523941455	9.559638358	9.643166193	8.830936063	8.882366364	8.4799909	7.787894171	8.999758165	8.790314943	9.335192534	9.43134372	9.430410004
196	5.599661574	5.81587391	5.820036012	5.860361662	9.469643221	9.901489762	9.208784396	8.671552151	5.967312534	5.821507501	5.852518975	5.872001463	5.799474822	8.442476668	9.039444826	9.661375049	5.871535107	5.846703656	5.844031608	5.790118386	9.181424608	8.99249584	5.847316682	5.803859796	5.687744904	5.804407442	5.759077323	5.906266644	5.82109155	5.782653085	5.65482829	5.844361572	9.07171482	9.281387099	9.022842161	9.551823945	8.705747944	9.257781796	8.94223029	9.030674493	8.701498265	9.080439578	5.742357364	5.880671187	9.369043459	9.418455365	8.681864418	9.087878922	8.806470773
197	5.847316682	6.3817126	5.899618156	5.672194176	6.207497634	6.196772543	6.130416581	5.977683005	6.273071702	6.050159828	5.931532323	6.256361536	6.042114204	5.962343905	6.021333914	5.899349029	6.10185199	5.741048294	5.943594163	6.044914891	6.16345053	5.960508399	5.968536775	5.931413506	5.729673536	6.058462238	6.656799	5.983485408	5.857469658	5.933479257	6.011924064	6.298453873	6.008040699	6.024322262	6.112797682	5.939813923	6.173748361	6.004131569	6.069987717	5.970842448	6.163732171	6.036075104	5.858758289	5.947952204	6.146199095	6.29939453	5.91158247	5.940549963	6.014690803
198	5.631868087	5.774463774	5.828856512	5.814239181	5.826545155	5.806454105	5.727224414	5.613974244	6.213547807	5.825597674	5.778540419	5.795236874	5.694956999	5.561163111	5.741415266	5.611929085	5.851899217	5.762426827	5.842063673	5.886572456	5.706484059	5.596401425	5.803618388	5.828786464	5.813397543	5.766697884	5.81457711	5.880167385	5.699762154	5.823431482	5.714394864	5.890391684	5.634376417	5.62882505	5.73615568	5.575563192	5.847711539	5.573957028	5.712305742	5.604971054	5.767048126	5.609988398	5.721603686	5.788807098	5.719062974	5.685056707	5.675771338	5.566000247	5.772224181
199	9.62517863	10.42214927	9.972873448	10.53186894	6.893296915	6.739133845	6.941788781	7.332450807	10.62246959	10.68761978	9.961079598	10.48382649	10.18934025	7.379670978	7.246768529	7.084343606	10.26003687	10.06763569	10.09916407	10.34611779	6.80824048	7.086634321	10.26349947	10.21746776	10.5493524	9.700637679	10.47332785	10.34650549	10.5912654	10.46699786	10.22745976	10.0758229	7.260184939	7.084231758	7.048464477	6.930814084	7.150106192	7.311624105	7.018234327	7.150872332	6.94374227	7.009870734	10.09030346	10.08231297	6.988693878	6.847697338	7.064956677	7.298509376	6.928708926
200	6.358716773	6.386309076	6.155946482	6.221690053	8.100185249	8.770272352	7.971923534	7.736543402	6.457642454	6.286102765	6.336784639	6.326096699	6.383442644	7.703192067	8.103450234	8.704887726	6.254105109	6.345414541	6.269602529	6.340599876	7.92430893	7.81611592	6.265211579	6.387116219	6.29838806	6.282601411	6.170516973	6.331879692	6.104468181	6.216992114	6.208823609	6.315155569	8.185105127	8.588019387	8.693827425	8.868625428	8.320419197	7.853023469	8.274970533	7.908187697	8.057301826	8.475183107	6.249209201	6.288978754	8.771879653	8.479585945	8.103450234	8.341871227	7.892454774
201	7.913932502	7.526417029	7.877463205	7.746878037	6.974363754	7.373096084	6.517711745	6.551048176	7.831560521	7.562785077	7.66250829	7.342024128	7.865996535	6.636538528	6.571500877	6.887230171	7.871619891	7.907954123	7.835257584	7.43717084	6.371845678	6.644767714	7.656526536	7.697154808	7.49427321	7.746739636	7.853023469	7.512644453	7.453632935	7.572735767	7.3315943	7.394038913	6.327982677	6.772006316	6.753481017	6.867016598	6.574243654	6.476699569	6.506135013	6.673232775	6.680729115	6.808342023	7.482305954	7.47604642	6.889458567	7.059541186	6.592537075	6.648179698	6.66212374
202	10.04182082	10.65547143	10.36643136	10.8387291	8.04252377	8.043974805	8.138718467	8.600061715	10.89887981	10.95977047	10.359688	10.8655397	10.50706065	8.087627954	7.819763173	7.831228079	10.17018394	10.31017459	10.00622555	10.95553592	8.462419761	8.24133233	10.21393051	10.57506569	10.06961312	10.50977754	10.20173502	10.92426196	10.79919697	10.9269841	10.76053614	10.88326289	8.116010372	8.095272377	7.878905913	7.985868762	8.174601611	8.14987736	7.888585128	7.911274827	8.130997216	7.968801274	10.55142066	10.55084212	8.033185696	8.150571863	8.303538184	8.107733833	7.931833639
203	11.87396194	12.53431341	12.28074588	11.97774272	8.695937302	8.630275511	8.879240967	9.404341619	12.62081514	12.14997894	12.22052534	12.32283024	12.16418794	8.581854079	8.583781339	8.572802673	12.13497521	12.23656547	12.27060543	12.17255014	9.128433171	8.890781766	12.00974311	12.19358965	11.96096897	12.34141061	12.30643369	12.42667532	12.36260243	12.12757108	12.39181701	12.16418794	8.670189857	8.492568299	8.455482899	8.449770662	8.611910848	8.826973893	8.423047032	8.705540867	8.489363979	8.388671093	12.0807865	12.34839977	8.608507668	8.679754842	8.692962025	8.612114232	8.529256458
204	5.635693338	5.711191139	5.688737546	5.65005361	7.561488879	7.566413793	7.825805189	7.954258081	6.012119455	5.700885497	5.768030389	5.754327479	5.789741629	7.649624616	7.548032326	7.647923846	5.673106927	5.711751206	5.651674089	5.690449321	7.895349412	7.807044274	5.799324043	5.743164277	5.688115685	5.718515719	5.671885848	5.814947558	5.514098365	5.711191139	5.495071795	5.725446483	7.556611199	7.572181573	7.427869789	7.557185534	7.484948314	7.763830133	7.448248571	7.572979804	7.501560848	7.582312503	5.638612562	5.771814385	7.403889009	7.632263723	8.123947311	8.002952862	7.386896296
205	6.438705825	6.630901439	7.171186584	6.274754106	6.77732037	6.85615076	6.509058711	6.6403694	6.571500877	6.479054791	6.897075398	6.289620835	6.176435039	6.962519313	6.879200011	6.76069006	7.030645234	7.108166866	7.216675296	6.21666723	6.842421304	6.958455506	6.472925858	6.815633956	6.646150231	6.658365593	6.676497864	6.687443388	6.203130414	6.574243654	6.370998423	6.260126979	6.593891137	6.462393071	6.176059209	6.605160962	6.817681732	6.566228879	6.758140108	6.82727331	6.724893122	6.781608023	6.259996351	6.535562562	6.799247875	6.757026572	6.998590238	6.671551223	6.731624623
206	5.857469658	5.933907144	5.871154719	5.888169546	6.845896481	6.831752009	6.975283072	7.040656634	5.952880128	5.881116974	6.370765153	5.999945725	6.088227755	7.337620726	7.167680582	7.161045482	5.97131874	5.900124936	5.957368011	5.968682279	7.273276185	7.391338389	5.991766267	5.990379176	5.857431844	5.84651402	5.86084669	6.000408094	5.608772327	5.825123152	5.686922063	5.882532848	6.998270636	7.181227053	6.935903825	7.023066249	7.145054262	6.930610354	6.687269466	7.141913592	6.757221093	6.983047592	5.748997183	5.927489102	6.890301928	7.002951698	7.478954301	7.409752995	7.057738145
207	8.664050938	7.855827667	7.945347998	7.978470094	7.286661328	7.113439399	7.373862261	7.523764115	7.833123812	8.558647117	8.354291403	7.737719567	8.594906016	7.517152889	7.540386819	7.364063583	8.215757976	8.484595621	8.606765671	8.351822675	6.831313318	7.217002826	8.271832681	8.282133771	7.463457389	8.348223028	8.204707432	8.067115298	7.838565038	8.576185056	7.679641931	8.371743036	7.399706273	7.270097392	7.388685472	7.253097641	7.175934022	7.451590574	7.435745347	7.481148928	7.126820739	7.268884609	8.181069915	8.25212203	7.368589916	7.331729548	7.272173647	7.337455743	7.410536117
208	5.735257162	5.838124374	6.067862879	5.927570469	7.218394712	7.204476085	7.25949193	7.591066829	6.049439468	5.783002586	5.796201015	5.83504399	5.94521865	7.772984415	7.728202311	8.214090943	5.787895453	5.807031405	5.86621519	5.837035399	6.592166028	7.503886192	5.899994179	5.835972188	5.911941135	5.789179359	5.795844049	5.889232404	5.744251547	5.76030678	5.607009103	5.828139697	7.526153848	8.327116076	7.397787244	7.827441002	7.063552822	7.875925154	7.118653879	7.086164494	7.012202134	7.49100714	5.816703134	5.778483644	7.80897144	7.482305954	6.809726937	7.308567233	7.376043395
209	6.341194221	6.436521093	6.051658011	6.457240346	7.575642842	7.507618869	7.313291392	7.597366064	6.734782925	7.064839358	6.690105504	6.547803719	6.919208481	7.273526348	7.451863625	7.463046202	6.402313272	6.839935564	6.931548254	7.287756437	7.79739304	7.516583205	6.620174904	6.772883811	5.811819783	6.368877177	6.93287349	6.436661861	6.39757601	6.867234652	6.125542386	6.725458859	7.414383653	7.416646306	7.340254692	7.438591226	7.451044453	7.42264624	7.214444289	7.368446932	7.656092494	7.443244914	6.771906978	6.75561381	7.434519206	7.477196487	7.55263661	7.549682659	7.410143538
210	6.747932358	7.118197855	7.379290501	8.256329523	6.315870979	6.372311392	6.122458786	5.910777559	8.712978682	7.329791061	6.754145006	6.740673069	7.187519784	5.903138664	5.996432411	6.197814164	6.88106036	6.911598825	7.107705559	7.172937127	6.058022999	5.946530206	6.91801378	7.366170023	7.560714927	7.717970409	7.086888962	7.593807712	7.199385887	7.168653827	7.799656007	7.282291316	5.972114877	6.134356081	6.135249472	6.153764549	6.277591666	6.116248033	6.226527117	6.035934982	6.387043315	6.320774862	7.846443167	7.346484717	6.557650433	6.414157898	5.949216798	6.043150888	5.984590512
211	6.091470151	6.105488176	6.060297851	6.275584801	9.017849671	9.143074201	9.005384952	8.23519205	6.269434437	6.170722626	6.147348521	6.155946482	6.246366975	8.870409955	9.184659139	9.388073624	6.062312294	6.210351182	6.104796766	6.138594265	8.731329443	9.037952287	6.172776917	6.196837524	6.140263148	6.178783928	6.040828193	6.257804792	6.04377366	6.11252787	6.035700335	6.184192208	8.941777344	9.458270328	9.098214717	9.199820807	9.006532285	8.96969141	9.151278985	9.157792229	9.312956512	9.396396111	6.081597904	6.173328359	9.135848372	9.246013089	9.108704383	9.439813267	9.020018142
212	6.170664211	6.318885501	6.049638962	6.341036631	9.33809545	9.551823945	9.056563491	9.039321656	6.50716377	6.165694363	6.237551858	6.510123057	6.345577204	9.116102924	9.568950189	9.440668892	6.025477431	6.242824651	6.167361978	6.24583357	8.953998185	9.276223402	6.160218456	6.173052251	6.330577363	6.210007083	6.136311995	6.316813355	6.032269848	6.283086817	6.149300326	6.310005368	8.58763996	8.798621443	8.784942551	8.881595098	8.751056902	8.355177084	9.375155944	9.381809378	8.779031062	8.772100761	6.194009097	6.221156723	8.885357924	8.815486094	8.779872525	8.623223239	9.155224856
213	6.391288026	6.371442408	6.353100956	6.455334341	6.598497012	6.70726659	6.446011315	5.852260271	6.517849891	6.341194221	6.292224048	6.562046566	6.505475209	5.989420979	6.272753227	6.788944326	6.309474901	6.365530207	6.430207977	6.553249244	5.873899738	6.213113159	6.277091994	6.390135053	6.436699633	6.490420499	6.352681208	6.370619827	6.017673339	6.169297934	6.268597621	6.503338819	6.012023424	6.767681866	6.703633464	6.85767919	6.052644634	6.771578757	6.19049825	6.197663283	5.993498213	6.701775261	6.375004856	6.398844363	6.8570324	6.870429431	6.140433123	6.642064267	5.823629352
214	5.904422284	6.104666224	5.951898683	6.033406404	6.403243185	6.336784639	6.425523887	6.608549899	6.103902706	6.016546726	5.948840003	6.101796527	6.074051494	6.438026036	6.509899996	6.488369537	5.920984677	5.970058495	6.094183615	6.161003888	6.621522891	6.454254096	6.073911462	6.093041389	5.947175888	6.030995927	5.950144378	6.150884089	5.831243778	5.982957713	5.875774888	6.120066083	6.798080733	6.565505644	6.507197851	6.569821332	6.461150759	6.527030201	6.406403741	6.410999671	6.503303615	6.466195493	5.970478954	6.061803541	6.550066516	6.548289286	6.50815106	6.593391444	6.53718075
215	11.04673311	10.53938989	10.5533714	11.49156204	8.471208038	8.575455556	7.787756094	7.940126565	9.934903315	10.483339	10.37955314	9.739889569	10.36980956	8.099701011	8.289339062	8.210297022	10.64308091	10.80251675	10.53664767	10.34848141	7.513175936	8.245588297	10.7057787	10.86668472	10.98251077	10.93303628	11.15841941	10.22205504	9.534056244	10.03521487	10.0241377	10.95323003	7.887229477	8.140242499	8.214277613	8.227439185	7.955042884	7.901664875	8.191191235	8.285636974	7.936032992	8.080438919	11.00101553	10.88326289	8.067115298	8.088267193	7.995116006	8.056292375	8.200730173
216	7.846443167	7.49478295	7.586251499	7.084556333	6.408725227	6.346169158	6.27537166	6.350558276	7.627948084	7.660962291	7.949170406	7.346617332	8.048744676	6.382486234	6.250305258	6.27093338	7.960681606	7.996291299	7.716169151	7.564117964	6.160627853	6.138260207	7.747351223	7.8065968	7.028836121	7.452983067	7.812418598	7.483478652	7.379172008	7.674917294	7.116954343	7.305293571	6.029437395	6.047169539	5.942230521	6.009792787	6.309154451	6.167361978	6.20547678	6.457820065	6.096722493	6.009607866	7.290163504	7.449894987	6.129823809	6.154085457	6.244135274	6.172988432	6.17979256
217	13.93099574	13.97061084	13.74539656	13.76013303	6.757221093	6.753779965	6.891538089	6.962622612	14.14139266	14.08753033	13.81824983	13.95154701	14.17439029	6.753193882	6.823967581	6.909321954	14.03652312	13.83841446	14.14139266	13.99484298	6.794482608	6.892029893	13.84958809	14.02403877	13.98976986	14.11392277	13.90365564	13.83841446	14.28586395	14.12116714	14.19032256	13.88113669	6.76357684	6.850999663	6.702716484	6.741779444	6.766589054	6.800763402	6.670847039	6.758982968	6.65906647	6.661384694	13.95878428	14.1820524	6.718395186	6.796778255	7.038404447	7.081522433	6.521485818
218	6.408210191	6.57783324	6.470573491	6.550962764	6.466432964	6.459353417	6.335641914	6.6681189	6.508536802	6.395561216	6.351118903	6.4769337	6.68913713	6.55608347	6.430019609	6.306597005	6.374634415	6.42075353	6.57618847	6.637348614	6.579513682	6.45238112	6.437272195	6.5640204	6.429239469	6.492570095	6.457714314	6.489983423	5.921022461	6.308174449	6.35841107	6.530688745	6.323730232	6.361048024	6.30147634	6.225447137	6.454846082	6.296904672	6.354236069	6.298250542	6.374856317	6.280827743	6.46926735	6.476615551	6.271083479	6.477226805	6.349041914	6.367049708	6.43756577
219	6.029960153	6.254804655	6.093896393	6.23210058	7.55474485	7.502803909	7.264892517	7.943916307	6.308516799	6.120845109	6.085606864	6.203809161	6.306103794	7.288486387	7.32790716	7.133032131	6.0996378	6.152734585	6.19753172	6.190868244	8.096729712	7.374452333	6.192707901	6.224072177	6.236771539	6.093542831	6.043699967	6.206073592	5.897059185	6.084620656	6.122169481	6.133022101	7.475912332	7.311126102	7.223001675	7.436383274	7.448788877	7.334087897	7.214114644	7.119738279	7.481223544	7.192536593	6.163586441	6.277502263	7.143431425	7.306004625	7.488131115	7.255276354	7.327132936
220	6.197152662	6.219450276	6.273644143	6.170925477	8.085474067	8.411885162	7.827004485	7.238705093	6.364079459	6.195866651	6.094010112	6.99712709	6.603355614	7.798661739	8.166800733	8.121229042	6.323432061	6.11400749	6.489658314	6.474823778	7.33523503	7.449894987	6.412913421	6.039330102	6.161344728	6.184895117	6.287514515	7.5335315	6.584587497	6.686339347	6.274896706	6.513820522	7.838565038	8.273931604	8.322630152	8.282473379	7.89166606	7.480284544	8.112141447	7.701468422	7.666883744	8.260702544	6.316663861	6.374700261	8.552118645	8.328405063	8.002018364	7.591838375	7.974362196
221	7.095414556	7.095963591	6.813146669	6.943638067	7.244784563	7.308316277	7.170948544	7.077301365	6.877421709	6.773674291	6.949465488	7.07760852	7.306375538	7.182207737	7.046378972	7.325816458	6.902066787	6.893681177	7.167923097	7.202748656	6.99045288	7.128807104	7.055333792	7.114732537	6.73355723	6.775842073	6.949853681	7.022603021	6.413575188	6.626377367	6.771127776	6.943952119	6.892134368	6.996724156	7.410330779	7.344372074	7.118541984	7.050037767	7.164287948	7.008062842	7.121412503	7.018930855	6.914761716	6.924834356	6.982010946	6.783732883	7.090582078	7.119853688	7.02039382
222	5.649263199	5.766697884	5.66524107	5.737849906	6.638841254	6.903596839	6.629800095	6.899460765	5.99471326	5.749434199	5.699717892	5.769497269	5.76596115	7.385144193	7.113439399	6.200582244	5.839161839	5.654909296	5.632899632	5.672792905	6.480471982	7.201155444	5.819619234	5.67574165	5.799549225	5.76343622	5.660314143	5.877533126	5.720987135	5.738757059	5.562340825	5.706064118	6.718502583	6.778940116	6.750197081	6.790308928	7.018640865	6.988851007	7.27456351	7.114259847	6.922674679	7.019135084	5.681251264	5.674542448	6.722130821	6.905116637	7.325073173	6.494609202	7.010719353
223	7.368325642	7.493745862	7.01751609	7.317424753	7.810345558	7.761608257	7.589898703	7.72032932	7.585924963	6.926840572	7.431074007	7.672132083	7.325187415	7.85834926	7.59003152	7.471794384	7.013394371	7.246636133	7.584892436	7.275281289	8.143216058	7.653324292	7.79934231	7.263587673	7.1918553	6.931548254	7.19318096	7.200835139	7.028725185	7.116733734	7.511608571	7.628644423	7.565874848	7.420927306	7.363242759	7.523364486	7.259035795	7.795821375	7.931902532	7.675211408	7.690245033	7.610608033	7.071410551	7.063660399	7.483091355	7.451190759	7.305085983	7.418537245	7.783319962
224	10.01980203	9.491375206	9.72008918	9.34762696	8.160698006	8.041551001	8.394270979	8.139214276	9.415456091	9.620626858	9.966360242	8.938597216	10.03187742	8.11569267	8.222617004	7.960358317	9.981861296	10.11258705	9.92478391	9.557554252	8.52619952	7.912877485	9.579668855	9.663575963	9.123331668	9.77386189	9.729756699	9.429210017	9.385631268	9.422237311	9.079445231	9.448789373	7.982546628	8.109383721	8.170041762	8.229483138	8.423983695	8.032114068	8.247463094	7.979256183	8.43157921	8.231398313	9.218887882	9.319434664	7.808105807	8.162332024	8.33848825	8.048231431	8.55638263
225	6.50177364	6.619837885	6.372815211	6.488287653	5.924197717	5.801548476	5.966599396	6.112897723	6.929173051	7.126939451	6.505163032	6.750759963	6.637525535	5.856187588	5.917759712	5.809262225	6.347266973	6.352060142	6.792772846	6.817924987	5.829501463	5.912973864	6.673544612	6.459964709	6.507860523	6.34797725	6.629968687	6.611738258	6.593808892	6.743090781	6.456852299	6.549207744	5.867924035	5.95317071	5.9267482	5.932528012	6.034244035	6.013781411	5.822781887	5.867899245	5.807566587	5.836205292	6.545257267	6.731431457	5.771814385	5.838452367	5.879418451	5.906879285	5.91434429
226	8.778046495	7.584494245	8.357055395	8.127974052	5.819689937	6.052901444	5.965344533	6.755574556	7.436753791	7.458523231	8.507377655	6.907041135	8.625471071	6.500713423	6.010570631	6.20400997	8.459158285	8.492360472	8.692197944	7.705584767	6.210979138	6.349624089	7.98315618	8.271100991	7.225817488	8.334080731	8.21959489	7.709084068	7.618317358	7.297534091	7.689017036	7.721751766	6.244888089	6.295148362	5.938974724	6.140964207	6.076550367	6.30341566	5.926166122	6.283227054	5.983620135	6.135352911	8.073098398	8.308600794	6.155515012	6.176731398	6.377874982	6.182027033	5.875069231
227	7.086800483	7.083229044	7.330783119	7.280647297	6.248515401	6.267756751	6.36185386	6.842421304	7.713533326	7.091918165	7.054330224	7.01599114	7.007143265	6.274448898	6.362108849	6.346981193	7.162567415	7.037985751	7.044549188	7.213075153	6.362948631	6.275626739	7.142944868	7.055285783	7.237014165	7.2698311	7.065398417	6.958253476	7.238966809	7.39943023	7.37367361	7.320534224	6.144469241	6.202259771	6.44665342	6.545472174	6.291538035	6.342166768	6.420469874	6.439424427	6.345051115	6.308305717	7.484736806	7.064839358	6.28096262	6.40131534	6.555091435	6.534293349	6.381358096
228	8.606009331	8.406510741	8.989473111	8.59691815	6.991828941	6.946644341	7.032777564	6.473667288	7.062564491	7.710971623	8.812777632	7.67037962	8.84011532	6.970328422	7.098859286	7.023273401	8.621346662	8.86110429	8.718650224	8.002827306	6.906497877	7.312229728	8.623400795	8.691009026	8.291193879	8.318549632	8.667458499	8.586488577	7.406971773	7.458795098	8.107241678	7.897041342	7.458113818	7.223625284	6.708134142	6.922437314	6.888068191	7.164644013	7.395540171	7.088835291	7.01665437	7.136435126	8.006159637	8.476621198	7.487702985	6.906497877	6.962197288	7.080590966	6.833823756
229	9.147249385	9.100594145	9.38312121	8.951284364	8.328032042	7.80612058	8.059250696	9.926539564	9.085396291	9.367586383	9.544007153	9.128182772	9.19217361	7.478319098	7.749791078	7.451720507	9.547096784	9.544007153	9.559910675	9.232470136	9.172605981	8.003730617	9.178196086	9.371253905	9.050868074	8.998707741	9.217961086	8.941777344	9.176874145	9.222550039	8.925761059	9.151772473	8.254347338	7.589493079	7.413856632	7.587634528	8.170383822	8.266698466	7.543141711	7.483736622	7.78529585	7.356560213	9.010827535	8.939592456	7.762772907	7.821232818	8.215569889	7.799488973	7.874709805
230	7.880530551	8.081240142	7.899274913	8.359385442	6.516231521	6.547539875	6.483343877	6.663918926	7.982256601	8.07192733	7.80612058	8.822663094	8.128215173	6.302835204	6.370998423	6.358099944	7.903696656	7.992888548	7.996430511	8.203138736	6.575668642	6.380768326	8.026681131	8.231965066	8.327116076	8.086695188	8.203138736	8.60103442	7.781054946	8.055328697	8.210794879	8.471942777	6.226018054	6.293216831	6.415392622	6.390216755	6.446197407	6.486023892	6.352024244	6.397021104	6.421207801	6.373850422	8.048231431	8.118878897	6.58357413	6.803798338	6.453592601	6.47651439	6.393748044
231	6.554416124	6.813898789	7.093717563	6.997647657	6.19003274	6.226310654	6.179504331	6.273569605	7.102721425	7.390020447	6.863428913	6.527609245	7.156103872	6.223772478	6.128623652	5.996206991	6.772971353	6.858264919	6.992874829	6.913051134	6.21608889	5.952880128	7.262245154	6.777499222	7.078136481	6.873149169	7.30810408	7.132424536	6.944919622	7.163269224	6.995239712	7.163715445	6.249624589	6.086545323	6.250936238	6.13466332	6.238297818	5.935980744	6.075927761	6.088641844	6.648445635	6.108309966	6.895452983	6.968485914	6.018348941	6.092915559	6.313152861	5.82521462	6.373110354
232	7.779547761	7.216336009	7.76992551	7.521056458	5.72530049	5.730032281	5.677651341	5.738130858	6.7767443	7.026397677	7.724517234	6.525437205	7.839751463	5.791787127	5.757427789	5.763149214	8.070965025	7.974033842	7.608520999	6.986301178	5.734508437	5.714394864	7.517564759	7.597366064	7.068485718	7.374452333	7.373223543	6.979376122	6.861180811	6.911775982	7.101616024	7.191985336	5.638969352	5.734508437	5.63887147	5.740013812	5.716967699	5.787703895	5.815761222	5.746806976	5.809364044	5.84651402	7.145054262	7.29174698	5.574828676	5.701604415	5.662458885	5.672630471	5.78617835
233	6.063354279	6.176027691	6.303772686	6.427038518	7.814792203	7.647085773	7.777965255	8.088687094	6.266478809	6.17213182	6.090956798	6.351675618	6.302042347	8.273597681	7.612307921	7.181983525	6.244374997	6.178979666	6.053557508	6.206073592	8.233656616	7.651762676	6.210660087	6.206893318	6.211013809	6.252115374	6.035524369	6.299501498	5.984389084	6.267625112	6.100756306	6.234385583	7.978031719	7.420423145	7.326460902	7.768457119	7.788043727	8.261213478	7.730727154	8.18649844	7.802080111	7.810345558	6.213994964	6.342793957	7.780133068	7.694394391	7.711858204	7.306375538	8.093849521
234	5.564022569	5.58418739	5.633498714	5.628452765	10.20410803	9.958985001	9.741727262	9.70222761	5.872260831	5.602319193	5.610647171	5.658897361	5.589767087	10.00411001	9.847683492	9.976435111	5.77664025	5.589033605	5.623086346	5.618954041	10.04908262	9.679913912	5.738757059	5.58104099	5.725939805	5.561163111	5.579044712	5.646627923	5.616228342	5.673684659	5.564672115	5.549805902	10.12284879	9.697499379	10.17180941	9.805680024	9.988333925	10.01910121	9.878820927	10.14584951	10.51251263	9.855949076	5.622463664	5.571564191	9.808725428	9.884832386	9.831033973	9.824261122	10.29534531
235	9.825817186	8.849276848	9.665264693	8.131181494	6.142016573	6.237339948	6.265442239	6.563462122	8.386114462	8.402356958	10.03366459	7.956567243	9.588690051	6.298186823	6.30613974	6.470872649	9.908595437	9.990715521	9.767306797	8.093359463	6.101451916	6.46911031	9.175163319	9.214881476	8.295522309	9.142058207	9.304713307	8.25154287	8.500983974	8.399271237	8.286376726	8.40032269	6.221121948	6.349383577	6.088372883	6.222171314	6.238297818	6.268380741	6.117275112	6.230337104	6.185469633	6.13960496	8.496680285	9.043245814	6.345577204	6.344259705	6.195807445	6.394055507	6.17885371
236	6.877421709	8.417500826	7.929031457	7.143736921	9.043784479	8.740846526	8.719078707	9.013132088	8.116682511	8.082910371	6.85238557	8.099354176	6.751302804	8.904104661	8.875263243	8.520746864	7.869943689	6.828126763	6.840217693	7.416148615	8.998312933	9.183870753	7.610056074	7.102721425	9.159744622	7.731819146	7.748781132	8.597862434	8.305522106	8.222617004	7.953306983	6.999665572	8.758393708	8.639272925	8.650018003	8.791983856	8.845457893	8.745498605	8.910300016	9.131485067	9.429512997	8.688864188	7.72657263	7.969465214	8.662239377	8.780682713	8.980868889	8.638522551	9.225096092
237	5.871408905	5.926561124	6.0646586	6.019460161	7.418852895	7.505829014	7.151230955	7.385144193	6.046168276	6.027857348	5.968129825	6.059558279	6.174688845	7.480666178	7.410536117	7.573704707	5.988622368	5.953270896	5.919568008	6.031032163	7.13455745	7.34564563	6.056501523	5.995099057	5.963095277	5.922235528	5.933092582	6.015357409	5.894089621	5.909037168	5.819144424	5.941799865	7.333455949	7.677736975	7.497602846	7.522725025	7.473562699	7.32192581	7.14672526	7.250909204	7.351473548	7.438591226	6.012560343	5.94982897	7.58776536	7.627515241	7.452307346	7.647085773	7.461171357
238	5.596538013	5.655349924	5.750911465	5.819488002	8.251219187	8.391897126	7.87821899	7.492214308	5.993715493	5.662497249	5.558891915	5.7935164	5.752145327	7.760232461	8.11569267	8.404396178	5.697382738	5.646817903	5.683424838	5.734361202	7.477666894	7.96330214	5.815761222	5.683424838	5.629764198	5.75482853	5.799926543	5.81639823	5.644570529	5.772583712	5.636678991	5.727380058	7.950088627	8.417147706	8.631296868	8.312238742	7.686588447	7.816870491	8.200474283	8.027559234	8.242935912	8.216141079	5.625543712	5.695879577	8.339077779	8.389193086	7.938678603	8.25900259	8.22295755
239	9.848715	9.832044472	9.904116926	9.424569176	5.792061375	5.783339979	5.812483866	5.908633932	9.827120658	9.905499554	9.793683661	9.56921598	9.869538406	5.795172507	5.877314404	5.847287911	9.862406065	9.870198813	9.90052677	9.714266418	5.980839264	5.890830069	9.686693862	9.786727395	9.684135779	9.735963733	9.647336323	9.912618617	9.964559477	9.903409086	9.593090351	9.477885502	5.838716477	5.87660335	5.988091767	5.81445402	5.994904562	5.965987061	5.747335446	5.839954213	5.921469184	5.836125097	9.598400738	9.57505106	5.725825185	5.900290551	6.026919233	5.934230451	5.789887079
240	8.669665083	8.526797377	9.056068559	8.723627772	8.684019946	8.374962278	8.40047213	8.116194619	9.219180559	8.594525007	8.895102231	8.54321869	9.014057527	7.75497899	8.142412335	8.354499893	8.711133038	8.681673952	9.020953262	8.793462288	8.565517157	8.139558783	8.849276848	8.649417891	8.569719556	8.81987589	8.569719556	8.565137291	8.95919702	8.987394219	8.736992783	8.684811375	8.603541477	8.707007127	8.983719025	9.025686387	8.40501658	8.494700133	8.569554386	7.912417497	8.485267842	8.609941478	8.817039971	8.776309982	8.425220269	8.663249603	8.260351322	8.575625618	8.414794806
241	5.800148943	5.726015447	5.785925776	5.872125428	6.638755505	6.868454706	6.75657833	6.564417317	5.943519561	5.791405304	5.625347285	5.865338734	6.593724332	6.767326666	6.778354707	6.861654146	5.834131751	5.706484059	5.791787127	5.796233533	6.603355614	6.738231959	5.957329479	5.794935476	5.807227024	5.819144424	5.861917244	5.800399406	5.933907144	5.865922169	5.695338585	5.776025262	7.0242362	6.72082605	6.81149803	6.806704623	6.823497945	6.844897393	6.922123583	6.818742387	6.646624219	6.810264191	5.961559262	5.798001432	6.96087943	6.929559389	6.943225288	6.781111881	6.944330205
242	6.199687571	6.560162226	6.628288009	6.362040569	5.90468156	6.018199543	5.929835738	6.222435193	6.725623242	6.625680047	6.329816093	6.265102525	6.247839741	6.17715084	5.824829122	5.998479315	6.399978014	6.315155569	6.395350812	6.501955426	5.957191808	6.033138517	6.656479901	6.518394824	6.508382343	6.326952323	6.413908859	6.350346819	6.510163254	6.660041664	6.619660035	6.618563141	5.760956224	5.867160489	5.783201604	5.913363203	5.936820359	6.011188603	5.837593437	6.083592631	5.85805428	5.931982438	6.563077571	6.663743524	5.959047539	6.025217254	6.07644748	5.941235559	5.768185613
243	7.426312626	7.509411686	7.951304698	7.692259458	6.592426792	6.721419086	6.304015984	6.456852299	7.56938887	7.73520888	7.723435578	7.527586828	8.014133195	6.224146171	6.227291893	6.389023924	7.893336194	7.690547183	7.875925154	7.735812246	5.993213144	6.389482664	7.634606319	7.79664195	7.475077707	7.584892436	7.652897157	7.197126757	7.623994111	7.616516659	7.595419844	7.694489027	5.976828072	6.431590203	6.11549835	6.249358526	6.333519363	6.58510038	6.076378998	6.034077317	5.98239252	6.153506483	7.637635521	7.595847783	6.120535066	6.174262784	6.349715761	6.48338745	6.187592773
244	10.84969169	10.95375053	10.94599047	11.29363052	8.721094153	8.721324749	8.893402002	9.372424579	10.5128893	10.42953683	10.76792963	10.33421798	10.74515664	8.810320935	8.6850306	8.55135066	10.49955765	10.65856734	10.8769443	10.75409242	9.226254815	8.961872705	10.8655397	10.90293326	10.83486387	10.79688983	10.92376501	10.85663191	10.39340243	10.42524068	10.67227255	10.74250655	8.702934978	8.758393708	8.613238232	8.622811918	8.779031062	8.844573523	8.496680285	8.755131156	8.717661804	8.753829858	10.86722828	10.90600885	8.683207098	8.737984919	8.98156465	8.976630044	8.593308345
245	7.327511349	7.023376395	7.432815772	7.219482539	9.706280379	9.835176325	9.599035916	9.341575849	6.831852055	7.118861806	7.119853688	7.014715406	7.348157407	9.539779748	9.708353768	9.92478391	7.08000082	6.96580681	7.161396672	7.240449113	9.0331106	9.899147732	7.213429776	7.302749882	6.995650588	6.978347399	7.214160395	7.123936425	6.953622624	7.034051469	7.128474866	6.978246495	9.623287206	9.896851261	10.10924317	9.921899169	9.096545017	9.914438626	9.558787313	10.16869569	9.377657072	9.806387656	7.117610326	7.375443746	9.899147732	10.09666038	9.620626858	10.09769972	9.929061518
246	6.768146626	7.083348733	7.248643316	7.380450941	7.088582001	7.005865972	7.210390458	7.317806174	7.742944852	7.083891893	6.840848472	7.536906688	7.146154477	7.072290088	6.910615235	6.989931401	6.95514672	6.874808139	7.051940584	7.481365856	7.287823744	7.204588197	6.992151816	7.00440103	7.201028701	7.234445068	6.926755296	7.359604702	7.147675641	7.454324018	7.224996264	7.368707674	6.939799957	7.088344358	6.953863316	6.986618061	6.966427576	7.05397963	7.179008311	7.182690402	6.925141355	6.970916721	7.283119155	7.17537115	6.900941714	7.006504052	7.377910644	7.332592825	7.037478408
247	8.51419761	8.466613191	8.495987522	8.639079934	6.180027428	6.35427711	6.113609105	6.178238966	8.13576795	8.378605256	8.428657247	8.551900597	8.535355668	6.059558279	5.914545343	6.1227746	8.289172119	8.125139302	8.597508152	8.736582179	5.890830069	6.10800726	8.435764551	8.518891405	8.230520191	8.138886323	8.159008685	8.348042624	8.16491316	8.098602145	8.305330373	8.537911832	5.821470173	6.060061054	5.965839155	5.946331861	5.908548381	6.096296815	6.181696338	6.108179341	5.896326339	6.014997668	8.32023612	8.56934629	5.970809805	6.060442263	6.061445071	6.182446876	6.037645517
248	5.878347625	6.340745901	6.338767712	6.54963312	13.57646725	13.359257	13.98976986	13.70594797	6.480291974	6.567078931	6.268168078	6.424146545	6.087386862	13.82809141	12.86322692	13.07243413	6.415999248	6.186979132	6.001133127	6.32823645	14.08753033	13.53118496	6.343775113	6.238960593	6.404782777	6.420827353	6.341036631	6.566312369	6.128835322	6.46930223	6.165220873	6.528932355	14.09396759	13.6463534	13.12212136	12.87848686	13.93099574	13.6973014	14.04305218	13.42720829	13.80446163	13.71794605	6.482674128	6.562177743	13.33704386	13.27016841	12.95762113	13.40810881	13.98976986
249	6.940758904	7.049985492	7.079010688	7.473026895	6.360753173	6.405552236	6.114786533	6.194996922	7.097380306	6.971539204	7.072617888	7.413635698	7.04734684	6.278154709	6.188417029	6.096685086	6.901310243	6.903908697	7.180675768	7.115945734	6.241271855	6.179380453	7.198215811	7.027433224	7.529156146	6.907667056	7.059736682	7.241879851	7.187063265	6.979159161	6.98206499	7.223757046	5.99893132	6.17401418	6.303482571	6.219483285	6.325961226	6.208980565	6.199896565	6.145707832	6.19630483	6.131622201	7.165504214	7.164047843	6.257148393	6.332879465	6.140433123	6.165966925	6.155171735
250	8.934394456	9.043784479	9.402684168	9.760369843	8.297598304	8.210794879	8.429008098	8.508112451	10.6420504	10.11477432	9.120943623	9.584470353	9.245025293	7.93045779	8.212214881	8.251929723	8.887959353	8.759405476	9.159505797	10.45875899	8.483151527	8.230327004	9.620053942	9.276761611	9.531175733	9.900158351	9.312178704	9.734927122	10.29409591	10.72144266	9.976812315	10.37684131	8.339638434	8.505336356	8.601202023	8.345476812	8.243746512	8.168285357	8.275139749	8.007857628	8.405634723	8.123098923	10.48876217	9.140006837	8.263461734	8.346688526	8.127318634	8.411505115	8.370015496
251	5.804774645	6.031321829	6.006308923	6.08384378	5.535074047	5.618629515	5.682193987	5.720318361	6.171785049	6.046650089	5.857750487	6.098845596	6.000923669	5.685873231	5.754327479	5.701906963	6.0295151	5.974654154	6.018168586	5.9186955	5.743544555	5.733722864	6.137598734	6.00197137	5.909803422	5.912653836	6.089927155	5.986797739	6.100321532	6.07348642	6.055168842	6.096330852	5.835491355	5.678765782	5.536193506	5.622249422	5.606310704	5.682659941	5.766130717	5.640709631	5.617810873	5.668341681	5.910472983	6.044590412	5.812671949	5.806389866	5.772688505	5.781800921	5.62882505
252	10.42830215	10.66725272	10.57404917	10.74194975	6.042620451	6.322977179	5.74936514	5.983049548	10.58039179	10.55037089	10.53895146	10.92639232	10.65097057	5.970649651	5.81587391	5.903235071	10.52348724	10.60594326	10.75682713	11.00565864	5.778817137	5.888510109	10.52250873	10.58530174	10.85179599	10.71996076	11.06006308	11.31843382	10.40140707	10.570755	10.83147886	10.89938977	5.86853467	5.919769001	5.718200141	5.963877705	5.85318697	5.919769001	5.792736921	5.923431216	5.843305926	5.86432812	10.60594326	10.73326514	6.188565451	6.213113159	5.910078398	5.879387946	5.834254581
253	6.841157405	7.231926074	7.018292688	7.279710175	7.67934568	7.653324292	7.963012979	8.638908185	6.986301178	7.212258542	6.862835955	7.008852667	7.024801373	7.849353514	7.564056318	7.544128119	7.137378607	7.111720476	6.962197288	6.990026035	8.538097263	8.031629815	7.039871381	7.186149479	7.037791758	6.975283072	7.054805105	7.227127255	6.949853681	6.867016598	7.110877829	7.737592972	7.597366064	7.567379306	7.63129805	7.714221476	8.013966258	8.08734965	7.569805147	7.60030516	7.605581283	7.603116835	7.089622288	7.046948868	7.66771993	7.8065968	7.870493636	7.741711814	7.538220542
254	11.26856588	11.23850896	11.14037221	11.71490638	10.88266434	10.69516095	11.01506708	11.5097507	11.75408745	11.40273153	11.03790188	11.46996746	11.22711508	11.60420366	11.32123225	10.63255623	11.20274773	10.9788918	11.2365003	11.51953913	11.05555128	11.26005072	11.18437361	11.2893889	11.60509743	11.28115198	11.13503107	11.42755811	11.36265629	11.5830448	11.39574726	11.34571048	11.19752503	10.84423383	11.06799899	10.55480557	10.94182604	11.11621399	10.72648684	11.53397411	10.82439154	10.63655083	11.49503209	11.43823886	10.79616171	10.64409658	11.29082114	11.47302485	11.17023195
255	8.783877194	8.638908185	8.896819199	8.952200532	5.999671641	6.191815771	5.983746971	6.178414182	9.027886108	9.330742102	9.200091533	8.433548751	9.205274126	6.121132879	6.502813248	6.324238426	8.616898223	8.984439481	9.008082388	9.262389627	6.706515583	6.295881701	8.781900892	9.282368139	8.079078017	8.687501564	8.848749572	8.706412271	8.988587872	9.132201147	8.90880075	9.02212961	6.750856557	6.314649529	6.142998048	6.30695637	6.210275117	6.246045188	6.160178899	6.192256952	6.158484143	6.134871689	8.826340345	9.174648247	6.25115836	6.237551858	6.402947651	6.421580679	6.339918875
256	6.705686386	6.361412273	7.132700347	6.758456209	11.63779097	11.93549172	11.39317563	11.19342443	6.605253228	6.797247834	7.034688869	6.503175	7.217687592	11.4675224	11.71582339	12.08667358	6.980697461	7.019662826	6.63349567	6.992029694	11.12238491	11.54687334	6.935387561	6.676583787	6.498919453	7.026282363	6.612850624	6.725283132	6.971643436	6.928210307	6.817924987	6.897075398	11.40604707	12.09646214	12.22324081	12.03219783	11.71114657	11.29363052	11.67342903	11.36265629	11.51953913	11.86889641	7.023376395	6.756225381	11.95052859	11.90860213	11.55893808	11.98888341	11.55394429
257	7.259595263	7.215121887	7.301839753	7.447498926	5.624704738	5.553801238	5.620018299	5.545429521	7.158591565	7.196306287	7.306880218	7.517947629	7.598234902	5.541241009	5.79520469	5.548135139	7.223757046	7.247121675	7.427999921	7.476876935	5.634074302	5.519431969	7.381312249	7.427869789	6.99039186	7.167331763	7.160400449	7.333833502	7.231557749	7.423586794	7.21044793	7.36820628	5.726849469	5.548583208	5.654379542	5.59234831	5.623333257	5.507467438	5.575418859	5.48682536	5.575891466	5.535978603	7.393890418	7.330183213	5.529049552	5.458559902	5.71867339	5.578488188	5.431589194
258	8.63149525	9.106581893	8.705324002	9.093980077	5.910706918	5.878406531	6.045186317	6.177997549	9.39147293	9.52234231	8.731928181	9.122121699	9.383609602	6.132801013	5.952584951	5.926239477	8.523381059	8.695122337	8.658305174	9.487039859	5.847041323	5.99633041	8.694686789	8.907507097	8.724002983	8.829988646	8.646639342	8.815486094	9.073541787	9.463781961	8.981790015	9.161401445	6.062788006	5.950267562	5.991670985	5.931781449	5.949482292	6.068208153	6.075520171	6.201694762	6.055703181	6.032032351	9.050630261	9.178469908	5.902661417	5.914993691	5.914051535	5.968882934	5.922710703
259	6.662327935	6.442429284	6.971849592	6.636615864	6.830266163	6.659827516	7.02179106	7.249623112	6.489530938	6.402313272	6.814764426	6.527030201	6.813631429	7.114625538	6.963375694	6.988280903	6.860541565	6.484917133	6.738061569	6.776647407	7.193416895	7.121582242	6.674722985	6.710211756	6.604005479	6.527370304	6.637256901	6.438857327	6.743824649	6.579177416	6.632995077	6.643204216	6.703193908	6.755692336	7.207272463	6.958933992	7.313765162	7.161699711	6.972358515	6.936505452	6.975505431	6.916037584	7.02348789	6.663270898	6.874319123	6.838351021	6.960975034	6.922776286	7.025881447
260	8.460373658	9.103953632	8.851273709	8.942001332	8.13155851	8.025813102	7.495051335	6.853811553	8.902075889	8.537107966	8.717661804	9.274594429	8.952676561	6.884967256	7.770513106	8.517451833	8.450872681	8.519620409	8.838818639	9.027886108	7.551274718	7.871619891	8.680367943	8.680564363	8.979278499	8.669441537	8.678115333	9.008302748	8.782713999	8.884752223	8.984653175	8.797750003	7.311361938	8.794928917	8.620199192	8.302069215	7.545346291	7.142636524	8.108875423	7.425934986	7.914424517	8.389839888	8.99411412	8.731516206	8.471942777	8.35743435	7.330294815	8.067951815	7.694255873
261	9.247015949	8.948006348	9.272539616	9.735963733	9.259613695	8.98813371	9.369871326	9.587206788	9.353446433	9.60814835	9.176421838	9.038657883	9.836373612	9.560171664	9.177132665	9.388354195	9.159307032	9.148202018	8.994219376	9.495689754	8.817268132	9.503454931	9.423417588	9.127703035	9.059139827	9.438859513	9.463214202	9.47338832	9.367586383	9.369043459	9.397149828	9.626437604	9.349523542	9.334109806	8.829354551	9.047269999	9.573572812	9.424012246	9.24049557	9.781215207	9.206312495	9.433889898	9.552382711	9.39306425	9.113073165	9.160672228	9.532055765	9.353989181	9.387014202
262	6.797894837	7.267785705	7.212258542	7.031340723	6.704094775	6.524281852	6.905619132	6.530619707	7.239485789	7.242848122	6.946757418	7.627948084	7.135479077	6.981291116	6.852739378	6.508536802	6.846470203	6.920599713	7.044004122	7.248035156	6.666317398	6.721077103	7.13855696	7.173397038	6.774453346	7.105102496	6.985346688	7.080720796	7.544561696	7.35974071	7.095741701	7.159603095	6.963962234	6.560747134	6.786789335	6.493213787	6.77449671	6.965209679	7.01062358	6.979877212	6.642252137	6.444829271	7.274092784	7.467986192	6.558163043	6.432972423	6.736966663	6.472298376	7.026197021
263	6.323730232	6.36218381	6.462724437	6.687865279	5.849558317	6.023614798	6.103166409	6.021265527	6.470534807	6.456390074	6.482105965	6.66667885	6.532844997	6.173593661	5.843830912	6.021637453	6.500471728	6.39737667	6.513657151	6.6112564	6.023865572	5.878875062	6.489485849	6.407036549	6.60533965	6.481995111	6.356308327	6.444182351	6.528249885	6.551280583	6.643706136	6.686103034	6.05777337	5.96859654	5.679362169	5.921022461	6.20971149	6.036465795	5.886241228	6.754883907	5.998865181	6.18724764	6.609184407	6.543914619	5.89120571	5.793050935	6.162178432	6.243104225	6.090825152
264	6.574664231	6.502939364	6.807532126	6.750572606	6.335771622	6.43322868	6.229528508	6.3593907	6.35427711	6.565421619	6.867326828	6.75174808	6.846759186	6.169826411	6.398490146	6.498508965	6.855573843	6.74851062	6.800380696	6.716389068	6.403408372	6.331805005	6.74760697	6.729128808	6.429154545	6.566914731	6.588456582	6.448192096	6.651613906	6.68232406	6.352480482	6.606775894	6.900747467	6.58565949	6.237967988	6.281421458	6.1447509	6.408088531	6.347266973	6.37254146	6.291713193	6.351675618	6.668409676	6.844074396	6.679259282	6.462973427	6.502540039	6.251444283	6.461848479
265	8.576413913	7.845094105	7.787051314	8.11379408	7.167037443	7.182323814	7.677863552	7.226424247	7.844284029	7.980236316	7.602978149	8.111085507	8.33848825	7.55487391	7.257221222	7.115607489	7.708260675	7.609631127	7.876076447	7.818518615	7.231256379	7.254163823	8.055840885	7.910300191	9.241297385	7.916194841	7.649502252	7.632263723	8.48111697	8.121392236	7.637385101	7.592837214	7.159362273	7.492734156	7.593517067	7.314136583	7.343257138	7.385265113	7.343257138	7.337221381	7.768740505	7.391867747	8.359219966	7.87624462	7.427217316	7.437960765	7.317310742	7.501828877	7.331251629
266	9.799068933	9.820816626	10.33587822	10.04293627	10.85663191	10.53794633	10.24589992	10.42953683	9.923160014	10.14320253	9.972873448	9.699383405	10.27051289	10.06097929	10.33809571	10.36942592	9.875860477	9.836080863	10.06724822	10.26928458	10.5877702	10.56513822	9.870472998	9.949959853	9.57505106	10.05153628	9.860730839	9.649823402	10.13495634	9.966183874	10.1796337	10.06691712	10.0812492	10.06251187	9.956131769	10.02961139	9.923506237	10.37420052	10.33809571	10.50849751	9.681393071	10.02961139	10.41857423	10.03815052	10.09843552	9.86819135	10.09307963	10.2292066	10.18238513
267	6.009763305	5.995616053	6.131773899	5.98695524	10.09594112	10.27091035	9.996459313	10.44555693	6.102961181	5.916143603	6.121727078	5.947606672	6.138455849	10.31476801	10.14584951	10.07547325	6.266983134	6.043699967	6.061411717	5.992862796	10.15932476	10.05911742	6.036465795	6.059757754	5.990508069	5.991860475	5.954973138	6.118650008	6.235892884	6.114515817	5.957786625	5.960646111	10.21975871	10.23948345	10.21932828	10.32886245	10.331792	9.97322591	9.801361195	9.986222157	10.30458695	10.10924317	6.180099874	5.997998712	10.30227436	10.2643247	10.08020193	10.2728962	10.36048203
268	5.742917987	5.702059077	5.664454535	5.729472101	5.719863708	5.722936305	5.621222347	5.792991575	5.748245024	5.639341936	5.926455587	5.74112725	5.719141089	5.742754913	5.692794581	5.842762916	5.999810525	5.660920029	5.721370429	5.684234844	5.718554695	5.829441274	5.873352537	5.692484821	5.775598417	5.654075733	5.77188944	5.738682499	6.142080892	5.715467642	5.683380608	5.666173518	5.516829281	5.73681569	5.726679128	5.720090508	5.640144688	5.732082863	5.773638628	5.794684767	5.679827931	5.674914458	5.919503482	5.767752208	5.620984398	5.717162591	5.704919867	5.817904095	5.770859785
269	5.7779233	5.719934053	5.785066515	5.750710419	7.155529917	7.023700587	7.160862992	7.497064817	5.756213607	5.798803255	5.893332849	5.88325468	5.908693232	7.459256822	7.29666003	7.218266377	6.218742513	5.790506305	5.892323492	5.838200522	6.927246416	6.973131273	5.997028703	5.806878718	5.932911379	5.736889916	5.798549588	5.79715441	5.966754835	5.832732696	5.677489735	5.730600449	6.960586796	7.261335934	7.365426555	7.102925262	7.430446009	7.170835104	7.341784264	7.203585434	6.798677241	7.183751078	6.088057292	5.833944713	7.355075102	7.018024651	7.060554265	7.361614339	7.242848122
270	10.03366459	9.768422811	9.968250986	10.25149751	6.152072026	6.087631852	6.161706468	6.246119162	10.36308465	9.833067255	9.597083865	10.05491473	10.15057157	6.117011247	6.162178432	6.027799542	9.716526318	9.544582974	9.723876434	10.17808739	6.321939412	6.142347564	9.884832386	9.634541707	10.18739968	10.18350303	9.657307303	10.02016875	10.23590615	10.16869569	10.14518212	10.23441324	6.199896565	6.110650281	6.093974544	6.059430705	6.275405347	6.190868244	5.988976744	5.972169126	6.238367283	6.064428581	10.33421798	9.963869658	6.039788395	6.101286915	6.14876838	6.120535066	5.986769319
271	5.726262082	5.738905409	5.857514821	5.74936514	9.363303963	9.046383136	9.394999192	9.581684517	5.785006264	5.756213607	5.916439126	5.840247669	5.866492728	9.985126886	9.522674144	9.372646341	6.021890539	5.786083683	5.819072888	5.76815156	9.849767435	10.18619164	5.983746971	5.786794741	5.828495973	5.768470472	5.793050935	5.766039511	5.959883478	5.853792912	5.600376997	5.723505592	9.878053297	9.427168496	8.944293522	9.246288849	10.16092186	10.10892919	9.613089873	9.939098672	10.12765074	9.386474583	6.040454823	5.840929047	9.423145332	8.923101617	9.932706368	9.367586383	10.08919424
272	5.953270896	6.093542831	6.346981193	6.243871779	8.365318403	7.827441002	8.0175406	7.083348733	6.233668582	6.049282783	6.167709296	6.138125951	6.207154349	7.905374529	8.346688526	7.876725052	6.351675618	6.168102232	6.164136393	6.166120133	7.37456625	8.044288752	6.291466399	6.209561873	6.157848937	6.140159941	6.167176038	6.015298033	6.101520436	6.344834353	6.045801021	6.096685086	7.743556116	8.302699189	8.788453699	8.374082238	7.666883744	8.376298959	8.456170669	8.247126775	7.821843976	8.418458097	6.314147983	6.3076101	8.103605285	8.355811391	8.186640104	8.395584687	8.233348468
273	6.10525862	6.060167311	6.166667026	6.271933998	11.16027568	11.25509968	11.19611415	10.94840221	6.082369918	6.111192415	6.340956034	6.381674405	6.275337973	10.74619884	10.92639232	11.29438406	6.226390234	6.095620833	6.256612535	6.336400175	10.77815897	11.16364698	6.357806898	6.202514342	6.423055362	6.23410937	6.127234564	6.29523088	6.325027818	6.282461679	6.078828848	6.405875654	11.22170476	11.20011772	11.26480809	11.43896319	10.97436382	11.02320459	11.02524439	11.15969086	10.98834839	11.22502426	6.566553962	6.363350793	11.47622737	11.29011613	11.0699183	11.46311294	10.80488718
274	5.802089548	5.766773388	5.817320703	5.861181751	6.464861356	6.381674405	6.437137801	6.31559339	5.827673217	5.759518798	6.106335254	5.893099538	5.946196265	6.330836824	6.068102956	6.4111433	5.964123519	5.919193824	5.925464576	5.85708141	5.996851425	6.180472402	6.14083436	5.915352657	5.875743996	5.847976817	5.929598044	5.817045314	6.076314698	5.936183628	5.727059655	5.873587048	6.448025068	6.332617068	6.195605378	6.221819465	6.373782762	6.329843967	6.233542737	6.333632179	6.154632468	6.269536371	5.989392931	5.956975592	6.373481838	6.231329198	6.142544933	6.128479126	6.076583144
275	6.198819913	6.226740929	6.384304846	6.527691985	6.665273713	6.664509936	7.085090631	7.718466288	6.17885371	6.376492792	6.542170485	6.61543334	6.513888445	6.791159312	6.556965835	6.540638098	6.470350434	6.273606874	6.635197379	6.672771965	7.033851629	6.68860337	6.483776688	6.435828863	6.282032621	6.265856697	6.383284685	6.421580679	6.580430497	6.501891394	6.420364635	6.536893228	6.526321795	6.572860842	6.52058331	6.623547596	6.728614309	6.889088253	6.69833544	6.671448479	6.518237092	6.544379205	6.544082526	6.496099083	6.629872492	6.612582363	6.762224921	6.736687373	6.5988362
276	6.636265612	6.59101103	6.817634586	6.871402534	9.536657702	8.957132672	9.93632357	10.18284478	6.308977497	6.712677712	6.686848606	6.554416124	7.093303692	10.55187598	9.693707083	8.300542062	6.769942801	6.865557829	6.759592399	6.662289743	10.71485932	9.80170238	6.727217937	6.720909215	6.57359403	6.722951637	6.49710114	6.718302719	6.652160745	6.744384247	6.615267538	6.716834013	9.935662573	9.168656365	9.043784479	9.417074267	10.44382171	9.94012778	10.20795648	9.554851489	9.746398374	9.663575963	6.717813279	6.7550844	9.414375054	8.960776375	10.44069014	8.973972248	9.987259512
277	6.028659223	6.026017895	6.205010895	6.256685584	8.976158941	9.2334513	8.943391954	8.508289301	6.078160893	6.049701309	6.323947545	6.420605815	6.317762222	8.597508152	9.14075976	9.467330595	6.33804592	6.095033455	6.206958223	6.30873293	8.464679422	9.392521415	6.308212985	6.168206113	6.235617975	6.121691878	6.080288595	6.206211931	6.437640024	6.31118238	6.229238703	6.251510433	9.0628693	9.194238028	8.8963565	8.983100051	8.822245461	9.039816004	8.927287067	9.117546314	8.906797472	9.31321294	6.424416585	6.231107113	9.464370922	9.227738123	8.716080182	9.319977286	8.758203913
278	9.02212961	8.30035144	8.963463331	8.759216138	5.601054945	5.735891889	5.564022569	5.823758138	7.455243246	8.207636345	8.841817279	7.822982699	9.370113944	5.761820044	5.537097005	5.716130217	8.718053187	9.030919155	8.807719563	8.584319565	5.529303112	5.761271512	8.906071739	8.759871877	8.27342493	8.93151339	8.94130564	8.328405063	8.327856178	8.069728904	8.394270979	8.96032451	5.509098054	5.768806794	5.589506955	5.809117118	5.594662921	5.783740324	5.521909265	5.663722183	5.619597986	5.708526101	8.920386323	8.980641621	5.746596879	5.781228037	5.774210245	5.796995127	5.575891466
279	6.691421373	6.659963489	6.979538882	7.132700347	6.298801263	6.440184635	6.968265934	6.81204575	6.399309132	6.61154387	7.183399627	7.207272463	7.227127255	6.271722528	6.348444167	6.25622606	6.764331989	6.707627071	7.304955948	7.346046343	6.795502996	6.376633321	7.071410551	7.087100729	6.58858729	6.677715598	6.888664827	6.971111343	6.88683318	6.91096188	7.009461108	7.218394712	6.846424579	6.327604396	6.343078878	6.267362087	6.468906012	6.654888374	6.420983025	6.569222049	6.525841728	6.26384565	7.097782137	7.225364074	6.184836073	6.232461974	6.298973864	6.290657152	6.321905574
280	6.84417486	6.851575059	7.201735939	7.541907592	10.67166652	10.56696349	10.52531776	9.139240735	6.690245886	6.811685628	7.375677574	7.754077583	7.417570889	9.876418327	10.70323754	10.64409658	7.065728896	6.920100775	7.59965683	7.830049632	9.350068172	10.62064023	7.346755342	7.293522816	7.115277495	6.941296605	7.036203353	7.123836114	7.205175437	7.199607009	7.484103267	7.580774784	10.38680795	10.68356731	10.49452934	10.77815897	9.993600176	10.34113014	10.38044432	10.62612217	9.995401302	10.63255623	7.42117035	7.328025693	10.51514061	10.80876928	10.71127388	10.65402596	10.5575433
281	6.093014198	6.222137368	6.202989149	6.35531718	6.303627292	6.564333267	5.870858538	5.751622023	6.205511011	6.18640558	6.447883518	6.525581652	6.420128667	5.868560688	5.979676098	5.909155179	6.408878462	6.223907147	6.381821719	6.392798977	5.862032535	5.857997264	6.357338178	6.296193794	6.367464138	6.205139695	6.264159578	6.305308803	6.566394271	6.448907802	6.270595629	6.455484884	5.845645201	6.011103871	5.809387816	6.159723414	5.789707531	5.864580515	5.783922503	5.90493904	5.799892417	6.062007982	6.418241342	6.36849838	6.134393045	6.263178363	5.919769001	5.96754395	5.882084788
282	8.123438853	8.157632699	8.187432065	8.03976131	5.602429759	5.727862533	5.667771854	5.751868431	7.515347502	7.691282529	8.224319562	7.602064255	8.787632669	5.746279499	5.688036503	5.779579315	8.092729152	8.204043897	8.015169581	7.754379194	5.616898382	5.775001187	7.965255207	8.050579782	7.733080591	7.779684142	8.014484626	7.938836399	7.867443755	7.751735541	7.817451975	7.680943516	5.664166828	5.789887079	5.666604987	5.787309852	5.583592074	5.817904095	5.711290769	5.735654573	5.624356237	5.705206269	7.730036329	7.96688421	5.684152071	5.681251264	5.730600449	5.847630865	5.793050935
283	7.212902179	7.230063206	7.486557666	7.475912332	5.661369064	5.6479704	5.841913881	5.838452367	7.268502512	6.879958403	7.596304496	7.288134626	7.36489219	5.847041323	5.763857699	5.709185538	7.198638821	7.660398213	7.464361514	6.885072043	5.667008239	5.687914217	7.372705951	7.310756723	7.318943927	7.556166734	7.306004625	7.446190261	7.333981596	7.457015303	7.157454335	7.184294249	5.642585021	5.68904455	5.754390055	5.741048294	5.731202653	5.704628185	5.917319917	5.722860137	5.792204022	5.724853395	7.372705951	7.585180508	5.656699897	5.571873984	5.776918863	5.700967625	5.845225301
284	9.912971284	8.722831922	9.023576635	8.325651393	8.359545191	8.207469214	8.737210627	9.030421075	8.444139628	9.054959218	9.639958965	8.440237191	9.707324722	8.734368611	8.234501908	8.327856178	9.60663639	9.463214202	9.518221349	8.624834609	8.766141809	8.782312922	9.523941455	9.166396873	8.578550238	8.799388641	9.422863948	8.88919829	9.396616684	9.04024272	8.587267394	8.443408901	8.328230733	8.460222116	8.251049072	8.330676173	8.618416905	8.66845814	8.27147391	8.738574058	8.476257102	8.374281559	8.966578613	8.902075889	8.317975731	8.564599695	8.887089973	8.636156358	8.448379695
285	5.991766267	6.004360573	6.135005261	6.061682963	6.325890701	6.196476124	6.329476015	6.578642176	5.904025797	5.979706756	6.27024152	6.049502727	6.100094154	6.216376988	6.139672168	6.138260207	6.159859656	5.941178088	6.194430809	6.028397113	6.552324114	6.320478911	6.19162058	5.974551954	6.109881971	5.944160018	5.879805534	5.968810357	6.352443081	6.097021171	5.946599719	6.007377178	6.12377768	6.118941834	6.207779604	6.220442197	6.278696941	6.261248493	6.185534798	6.268966218	6.070120227	6.042758686	6.179887838	6.042239688	6.115363222	6.152235865	6.338488022	6.399896467	6.210979138
286	7.112239667	7.142511526	7.372363275	7.616643166	5.918258972	5.970234791	5.735152324	5.775966869	7.555235173	6.975809465	7.514447291	7.196674593	8.450309343	6.044782479	5.676811453	5.753329308	6.924460178	7.353310705	7.24079614	6.997030022	5.580260232	5.689899138	7.264774636	7.455486888	7.019876571	7.385346498	7.394145592	6.839471126	7.43925629	7.692924617	7.122351218	6.98435952	5.688115685	5.770859785	5.757235436	5.751060655	5.655438589	5.711531342	5.5661573	5.756567221	5.640938539	5.748628199	7.357103228	7.657358212	5.70813953	5.796641967	5.847287911	5.872067911	5.725733049
287	6.104294879	5.975088381	6.387252393	5.989364883	7.15757126	7.325696588	7.03245028	6.966313399	5.654957895	5.816567238	6.292014837	6.026817686	6.210695569	6.918527373	6.395665653	7.112765256	6.303060121	6.248434686	6.19107926	5.941834064	6.771226612	6.763532073	6.126384458	6.096262779	6.027917935	6.047205035	5.919320522	6.001194604	6.255099046	6.034543067	5.965949099	5.885542315	6.957322429	7.158232861	7.092506131	7.028836121	6.85837087	7.150214966	6.969013722	6.893102408	7.565874848	6.831039284	6.195671401	6.048920488	7.117610326	7.013313599	6.419330087	6.60059922	6.901141589
288	5.98911547	5.993438572	6.131287281	6.206273443	10.61428219	10.58337989	10.83541737	10.4917603	6.01665576	6.068409978	6.342282283	6.279853221	6.294297836	10.46796516	10.60057489	10.56696349	6.187965715	6.029437395	6.364296107	6.317327131	10.95148686	10.78823637	6.19387356	6.174129824	6.115716213	6.049092375	6.056000902	6.133268142	6.16244521	6.170722626	6.227595479	6.220277257	10.72394931	10.65806587	10.66367607	10.48840097	10.67838681	10.41551734	10.63655083	10.41378127	10.92639232	10.47822405	6.158768815	6.185038871	10.40101113	10.54987038	10.66618901	10.51784078	10.70323754
289	8.402562367	8.419049655	8.566911449	8.517257478	6.660953309	6.576472951	6.614137366	6.639516757	7.999267491	8.650219872	8.935636615	7.917441848	8.615715278	6.388539975	6.410768922	6.359594894	8.645408848	8.682409962	8.671372285	8.517257478	6.595604981	6.524773415	8.837552932	8.938597216	8.079590379	8.127629282	8.453637929	7.937287768	8.125296235	7.972268138	8.376673812	8.12074752	6.444720668	6.50834427	6.421614237	6.427206684	6.697405268	6.557994092	6.3922148	6.362735174	6.541239465	6.471965604	8.660104584	8.677101789	6.482838696	6.420205706	6.472298376	6.50606511	6.511253518
290	5.695458426	5.766165719	5.6479704	5.73578034	12.76129265	12.74467341	12.63970242	11.82652942	5.660740712	5.719773169	6.026071305	5.884198204	5.8620909	12.00974311	12.49373557	12.63781705	5.910777559	5.741850088	5.875860769	5.784019001	12.17871278	12.36136252	5.935385822	5.757578186	5.844031608	5.739940918	5.702059077	5.732317338	5.969392963	5.892954201	5.624754785	5.797706327	12.71420576	12.54404769	13.07692385	13.09436113	12.44176875	11.97881551	12.5694296	12.16681782	12.63970242	12.68079974	5.878482218	5.787174777	12.66263162	12.88250896	12.71062727	12.62081514	12.37591134
291	6.316594205	6.318533124	6.491352456	6.597118667	8.696714303	8.61923168	8.818750162	9.156490222	6.165762442	6.247076136	6.764791905	6.751302804	6.717280106	8.859561424	8.601932442	8.587851066	6.404948609	6.317762222	6.718050993	6.674462778	9.12623466	8.830339618	6.642582294	6.601870022	6.471842612	6.304694451	6.484734956	6.445394436	6.628041531	6.636538528	6.770576839	6.77474009	8.685470845	8.538473828	8.38577013	8.409874186	8.507594818	8.766375159	8.602947696	8.823510943	8.71199108	8.572477215	6.483776688	6.553167462	8.526023917	8.627546331	8.803020413	8.614615168	8.415896756
292	7.235937007	7.690395532	7.749357526	8.054552991	5.993930985	6.056735979	6.203194598	6.438209112	8.509231681	8.389385056	7.909521238	8.430477646	7.942155339	6.220743312	6.20384153	6.302257724	7.824245825	7.585718102	7.636499912	8.415687788	6.237639862	6.180601146	7.728353095	8.046178343	8.040105618	8.064886623	7.940126565	8.557337624	8.700463433	8.331746661	8.327856178	8.259151382	6.102411731	6.248179098	6.348444167	6.323730232	6.050565987	6.217965321	6.285654413	6.353746018	6.157619801	6.131488973	8.176518624	7.972268138	6.20768091	6.163732171	6.199829679	6.221498427	6.315320777
293	6.23533461	6.224265979	6.265102525	6.383050581	12.01186899	11.89356905	11.50252158	11.06736773	6.075131045	6.155515012	6.412239229	6.58834078	6.503015374	11.74271299	11.90007605	11.74369388	6.381126945	6.299812265	6.410696218	6.319571027	11.56504577	11.79407351	6.389405898	6.301345226	6.303276099	6.348139117	6.254419044	6.43848054	6.437833418	6.359081614	6.336246453	6.590087751	11.21414971	11.21481092	11.53492134	11.44442193	11.24896815	11.45981556	11.9238165	11.94102129	11.29856604	11.34884748	6.513970486	6.297053229	11.17167097	11.4675224	11.61198696	11.32421669	11.71961111
294	5.733319715	5.709737153	5.807414396	5.855733876	11.2971733	11.2571529	10.14478201	9.800046979	5.614370006	5.726087057	5.965911137	5.813575115	5.889300938	10.17776601	10.88433998	11.04494028	6.021164552	5.704549979	5.877482303	5.80132739	10.12619809	10.76578993	5.982254758	5.818098437	5.877664705	5.687914217	5.683539803	5.754390055	6.091571862	5.878999588	6.100879235	5.787605173	10.42121873	10.93420705	10.90166795	11.02137489	10.79352769	10.03976271	10.55037089	10.72600051	11.51556043	11.07385809	5.88573998	5.781615357	10.97180033	10.84324797	10.53664767	10.89778357	10.73158899
295	6.768048671	6.686577761	7.308567233	6.909119651	6.410853786	6.376418439	6.715036722	7.395729851	6.900534211	6.47081141	6.870429431	6.751934323	6.885174937	6.42366639	6.595271294	6.448833865	7.015133799	7.027651001	6.790497224	6.626236627	6.670847039	6.405942186	6.957959751	6.662925015	6.840848472	6.971643436	6.708258855	6.750022318	7.066907409	6.925784046	6.847134468	6.656055367	6.376565686	6.267423558	6.576566262	6.543004526	6.553832284	6.616293968	6.51404419	6.474206876	6.446450582	6.310746278	7.044774873	6.903698221	6.379597208	6.421207801	6.682982845	6.552744209	6.566914731
296	6.708636664	6.678038243	6.790125173	7.116504286	10.18934025	9.742027743	10.05571462	10.11144863	6.653595106	6.658978569	7.028535642	7.520914761	7.103354366	10.08854013	10.3211007	10.86370303	6.709262775	6.640940594	7.056578893	7.253381115	9.77386189	10.19543907	6.924264474	6.952816833	6.826190573	6.679168376	6.721952472	6.989422823	7.046488858	7.108030142	7.058522214	7.283876005	10.18981593	10.84482917	10.33751363	10.72200908	10.20836038	10.32751664	10.31390982	10.28692665	10.58921993	10.6069408	7.096317351	6.940640767	10.84755031	10.43654724	10.13572353	10.69054816	10.45382056
297	6.217477943	6.23690929	6.242958716	6.553832284	5.821544829	5.739654152	5.84583284	5.796864797	6.282139206	6.269041684	6.54693152	6.882457085	6.428434202	5.839544818	5.936132366	5.756965937	6.291750299	6.13246492	6.499633644	6.545298773	6.015149121	5.818032698	6.427126809	6.358620818	6.313827627	6.177863287	6.120535066	6.334023757	6.687611366	6.606179129	6.420058126	6.491462864	6.150329274	5.801204991	5.803121667	5.901175294	5.892566676	5.763756166	5.948290983	5.738380277	5.945998475	5.863144285	6.532436211	6.384542799	5.962972835	5.812423734	5.7810335	5.762863582	5.973521419
298	6.328822571	6.048328109	6.25295218	6.023559251	5.671531002	5.564672115	5.658897361	5.672504904	6.090162331	6.362040569	6.534387436	6.053962168	6.517393405	5.623086346	5.858563646	5.614537719	6.463389403	6.336940801	6.446450582	6.246433835	5.849943302	5.606502121	6.447479107	6.395196865	6.045679426	6.169887038	6.093763965	5.986223419	6.495801722	6.28791475	6.049768963	6.234884462	5.709254799	5.656069359	5.763495753	5.649769367	5.824746038	5.668130662	5.666019642	5.577031376	5.801899949	5.591504704	6.379365085	6.185329783	5.560997549	5.560495727	5.601242025	5.663249019	5.660052585
299	6.386172134	6.385403069	6.711555089	6.745434882	5.992583877	5.93284878	6.068409978	6.293433037	6.67973162	6.340956034	6.618393552	6.5640204	6.492098176	5.947744769	6.09228054	6.056735979	6.63780904	6.414800576	6.431233621	6.610346038	6.127112433	6.078794042	6.55655016	6.403243185	6.65095662	6.500229004	6.394204007	6.490161552	6.832691709	6.800855214	6.625869094	6.544505471	6.011270713	6.027739274	5.997067574	6.020524035	6.128733936	6.041258642	5.819431194	6.013066648	5.977484864	5.955717902	6.646105333	6.494926869	5.880101123	6.013781411	6.153506483	6.166323234	5.917821348
300	7.069733813	7.146022408	7.33005645	7.618128539	11.2181796	10.8559773	11.2662861	11.59824738	7.603251944	8.01500996	7.563424504	7.939006576	7.834231804	11.01942461	10.87872173	10.91465597	7.249137441	7.330894621	7.265993652	7.973215838	11.61198696	11.2102309	7.634013823	7.592949554	7.713682585	7.255954213	7.160944429	7.582444617	8.02185705	8.086158464	7.823484293	7.686429371	11.49921684	10.89669161	10.34397619	10.59025444	11.40604707	11.55577225	10.65505379	11.18058886	11.59639011	10.94078716	7.814064474	7.52266703	10.71897276	10.83409734	11.2571529	11.03846103	11.25795365
301	6.949386289	8.160872099	7.412719428	7.424778699	6.860014274	6.980597609	7.012774041	7.166862879	8.239646006	7.71284197	6.921480288	8.507790295	7.306745123	6.970548566	6.801697439	6.821233703	7.412475921	6.748105231	7.075407901	7.750953935	6.595152113	7.015654821	7.239224605	7.063660399	8.009455634	7.548999257	7.142944868	8.01500996	8.343229531	8.045540879	7.599214782	7.454456364	6.543212609	6.87401634	7.202748656	6.646195129	7.067811251	6.900747467	7.090360828	6.976003851	7.102925262	6.86075062	7.85834926	7.445220551	6.692858474	6.762176164	6.65657184	6.795759844	6.821322274
302	7.857342	8.021404371	8.252971771	8.200563049	6.061803541	5.850281221	6.061071536	5.884577206	8.080748913	7.919542667	8.083971824	8.591660735	8.488794103	5.875713104	6.003398079	5.999878635	8.115341368	8.036154411	8.130997216	8.145335672	5.881533886	5.898258945	8.028220987	7.999426746	8.315246207	7.882099753	8.018127339	8.297176466	8.367445754	8.286725591	8.039448286	8.151279795	5.920037105	6.032888708	6.037713573	6.031160542	5.994954456	5.926488111	5.916315835	5.9150793	5.925428437	5.971411667	8.055840885	8.064039656	6.067862879	5.973720216	6.009028186	6.078966073	5.732317338
303	7.640024867	7.647366209	7.561934856	8.038420602	5.970904203	5.778276353	5.86269778	5.948741293	7.805805997	7.684844737	7.400935949	8.044740074	7.766470036	5.892510235	5.952146572	5.78933119	8.153206399	7.368707674	7.950313614	8.167861836	6.231602069	5.930444624	7.776565283	7.739848376	8.842608263	7.974033842	7.678773253	8.229651009	7.945347998	7.94311986	8.007857628	8.245192573	5.924831915	5.858882116	6.113156099	5.901838418	6.132136333	5.990062341	6.249173901	5.917759712	6.140898944	5.948201732	8.064039656	7.775498297	5.816119298	5.804740113	5.960196617	5.86380226	5.762352071
304	5.697076219	5.612376059	5.682336905	5.523603981	6.458245366	6.531751989	6.898859422	7.152653951	5.750563368	5.613072267	5.91785349	5.681007542	5.687788264	6.702716484	6.549900409	6.496963084	6.019112524	5.619973709	5.868388352	5.586884095	6.91378641	6.633049108	5.851899217	5.576236592	5.888263036	5.560142462	5.766472009	5.694242148	6.201140411	5.647708765	5.688201717	5.601368079	6.514702098	6.294581992	6.23181573	6.208823609	6.564837318	6.806601859	6.3748197	6.772839547	6.435458952	6.321523485	5.870518775	5.656795768	6.221652755	6.285151378	6.463993441	6.510282143	6.494569628
305	12.02635247	11.31646011	11.18119541	11.56587017	11.25038747	11.89639909	10.90166795	10.82051684	10.95921251	11.44210422	11.3149987	11.24555659	11.77937682	10.89669161	11.14519	12.04051632	11.31273963	11.32188003	11.42835955	11.51302903	10.54269633	10.85125005	11.62503291	11.57442085	10.89996305	11.50731858	11.50806126	11.65006655	11.30374395	11.16364698	11.28043985	11.62654841	10.78035803	11.17489647	10.94182604	11.45819541	10.4125174	11.41260604	11.09465044	10.54761282	10.25566804	11.05238145	11.60420366	11.36786933	11.78236445	11.36184465	9.980042605	11.25445917	10.17733609
306	5.653518184	5.762569344	5.731660278	5.724933573	7.544846324	7.324514464	7.436127188	8.317644477	5.685620485	5.930271313	6.162178432	5.871731323	5.813461787	8.779031062	7.944714389	7.585023357	6.012053545	5.766773388	5.936132366	5.810328562	7.606680538	8.320744589	6.080458774	5.8021195	5.942196847	5.751662488	5.750786919	5.817247381	6.14842992	5.919013774	5.729673536	5.774941603	7.722481392	7.763106507	7.76779819	7.790208717	8.489165565	7.80612058	7.364674075	8.201400655	8.507377655	7.753487029	5.859209539	5.834617654	7.471127335	7.658689289	8.458228926	7.551011082	8.514962699
307	7.161164462	6.755980641	7.391084749	7.001873198	11.16218646	11.28809831	11.36111123	10.74719423	6.681207609	6.6112564	7.558518095	6.585475968	6.976211272	10.78867605	10.93846008	11.33491605	7.443335936	7.605581283	7.368966948	6.665926278	10.88834155	11.09398793	7.208698206	7.148037593	6.634031692	7.263723227	7.173863099	6.80814271	6.974220631	6.863858778	6.734550454	6.963375694	11.11621399	11.20476034	11.46685079	11.32123225	10.87586007	11.32123225	10.98312383	10.99046197	11.48684702	11.141181	7.015446742	7.14202899	11.63968633	11.49921684	10.95791718	11.4013059	10.84267407
308	8.629124208	8.528671567	8.776668093	8.706201681	6.101286915	5.906456517	5.768604394	5.97011211	8.621671995	8.162525993	8.612305541	8.856581614	8.780271224	6.258974039	5.979802552	5.906634231	8.655666868	8.387725677	8.807308372	8.887754656	5.95994603	6.003211692	8.69121444	8.752962615	8.522120949	8.736388496	8.538097263	8.654238327	8.483521039	8.189142831	8.644597362	8.701066049	5.74112725	5.842574356	5.619821294	5.939504907	6.089544277	5.92812236	5.846386062	5.922742886	5.766630586	5.977817205	8.825665419	8.613802624	5.909832813	5.888510109	5.974800029	5.903296243	5.835074705
309	6.284191222	6.254611697	6.529076783	6.597975653	9.094746294	9.140242303	8.880128898	8.250514867	6.252049353	6.245288046	6.637485449	6.745103362	6.560162226	8.692197944	9.282368139	9.377908283	6.458245366	6.248220842	6.703287549	6.636867815	8.252441863	9.093734161	6.630164133	6.58201563	6.481345872	6.445170442	6.296076891	6.427038518	6.606427048	6.471025484	6.526279795	6.63065058	8.793661114	9.300821653	9.332112267	9.267650995	8.642185794	8.851273709	9.293978387	8.980198452	8.777468844	9.111094838	6.593989466	6.473902297	9.424012246	9.464947041	8.97287162	9.422554578	9.04350681
310	6.142016573	6.091606044	6.255458455	6.509647645	5.653318903	5.625956567	5.59762911	5.782796157	6.354717669	6.1447509	6.472532214	6.622236532	6.317691058	5.757495445	5.642377276	5.658358994	6.301444462	6.087386862	6.60801822	6.393032857	5.757392979	5.706225513	6.46970351	6.34701697	6.362419276	6.219692299	6.2696364	6.265856697	6.562739282	6.371238082	6.362419276	6.441182694	5.764180509	5.712782175	5.637960001	5.687256683	5.594227462	5.782005248	5.755866222	5.808713096	5.564322592	5.663293456	6.4769337	6.304530573	5.737993878	5.735513178	5.689751567	5.757235436	5.820842391
311	6.260522804	6.214539064	6.57783324	6.404782777	8.946463357	8.936121251	8.558810618	8.360860123	6.118036326	6.26384565	6.681441255	6.34767874	6.359045696	8.883211588	8.845226741	8.610726691	6.612425779	6.510671998	6.717235588	6.408347603	8.640656657	8.660490516	6.58908013	6.483625871	6.401131954	6.187458717	6.347199744	6.387415405	6.739939868	6.443651048	6.333168115	6.293014169	8.715180141	9.079445231	8.96389982	9.004052346	8.878547835	8.424162732	9.035979183	8.507790295	8.836747509	8.96780626	6.375085315	6.381821719	9.164936781	8.861560942	8.80179706	8.677309498	8.574067811
312	6.358281505	6.078759237	6.439917928	6.213654083	8.760664507	8.737210627	8.777237369	8.95644697	6.135423266	5.888716284	6.512432122	6.059626325	6.246695299	8.797967692	8.585556862	8.71199108	6.379718965	6.548638151	6.506583562	5.964066291	8.935384	8.916797443	6.412702878	6.302257724	6.188489211	6.362948631	6.346306809	6.212368212	6.327119101	6.2183816	6.089327214	6.289256966	8.985660545	8.654444162	8.788676175	8.748683388	8.869939661	8.78952787	8.534764228	8.803437362	8.971730605	8.580502228	6.277536472	6.296270131	8.980868889	8.772100761	8.771042361	8.637411282	8.717075188
313	8.25154287	8.002652933	8.597862434	8.211172046	5.99893132	5.84104435	6.130105203	6.536893228	8.517632796	8.150236696	8.396433898	7.889172453	8.466054471	6.467571296	6.205616297	6.218132024	8.422507207	8.329133874	8.455657333	8.108034616	6.144820671	5.929478039	8.373207779	8.206085719	8.508677053	8.227439185	7.928731186	8.063895124	8.460062314	8.240031661	8.366725558	8.01254254	6.449730697	6.202483632	6.402877974	6.446841667	6.473334188	6.366605085	6.09344432	6.314301319	6.263477966	6.716293431	8.318724552	8.060498651	6.129388526	6.246887644	6.127174941	6.160488706	5.976962555
314	6.985733661	6.824143906	7.281660012	7.015757824	9.232470136	9.539217941	9.334898752	10.29409591	6.907667056	7.027016365	7.436895928	6.96077415	7.169206887	10.02474362	9.300350595	8.856681772	7.293875817	7.17198415	7.35789221	7.126820739	10.18075536	9.6102591	7.347008674	7.241237299	7.006504052	6.85747587	7.149854478	6.992765519	7.313166699	7.213369771	7.125880924	7.168653827	10.2889349	9.445731151	9.23530428	9.060607513	10.05196904	9.815366116	9.398263895	9.703183239	9.542511203	8.945672376	7.084890593	6.989116577	8.776102342	9.103450519	9.668657303	9.217961086	10.15284958
315	6.915145595	6.83666689	6.857133187	7.489785443	6.423125643	6.884071692	6.115716213	5.976308217	6.912735425	6.974443565	7.1163458	8.042825307	7.199928668	6.163819476	6.691941544	6.497144525	6.894059424	6.865663696	7.211297127	7.514890733	6.414582149	6.20547678	7.293628491	7.30810408	6.908156845	6.753481017	6.619068531	6.860541565	7.115508416	7.181887865	7.226538298	7.463988234	6.790876556	6.405249671	6.356735329	6.575828374	6.217183628	6.189044812	6.357729736	6.190801444	6.194267676	6.366164277	7.296194858	7.170381426	6.334415369	6.437495967	6.145183604	6.230265371	6.692576721
316	5.934406683	5.85129603	5.959447974	5.812708579	6.06345048	6.084373643	5.888108675	5.958721583	5.812945917	5.809262225	6.213737522	5.906138667	5.921645041	6.11445584	5.794684767	5.90418757	6.142760645	5.952942412	6.025405926	5.885037788	5.9186955	6.109736243	6.187129662	5.931840516	6.039624543	5.842696836	5.796804643	5.866275928	6.278345743	5.930691198	5.881705333	5.789707531	5.755906666	5.94542131	5.876347313	5.973591022	5.886439887	6.033221476	5.869218158	5.992658326	5.998158296	5.992658326	6.099417537	5.925847156	6.02463082	6.308278619	6.084164782	5.918010322	5.882084788
317	6.44356787	6.462724437	6.550405545	6.804708852	6.826100757	6.864539843	6.3413438	6.145404831	6.357806898	6.427601594	6.652405844	6.931023578	6.562995617	6.430764878	6.539900034	6.67752969	6.71428906	6.486023892	6.656846569	6.662646541	6.280608796	6.293571527	6.681356458	6.619492845	6.65302478	6.404549916	6.464305379	6.75103476	6.724637823	6.573101782	6.506676796	6.605518099	6.289182539	6.463135501	6.300034585	6.360359581	6.439675289	6.285448306	6.696097785	6.437137801	6.430595511	6.469551398	6.670559336	6.574340907	6.745970334	6.159094808	6.099568486	6.151192007	6.284922277
318	6.723702864	6.32830519	6.828424953	6.907041135	8.804337924	8.708350894	9.086975077	9.179020435	6.782728456	6.228495842	6.894856009	6.365078016	6.845516908	9.204738929	9.161650973	8.949908195	6.816255965	6.847989361	6.502736405	6.31079573	9.067838347	9.134194139	6.706038088	6.420431755	6.532273216	6.695562564	6.644328864	6.389023924	6.674978889	6.634576325	6.329632598	6.398252566	9.025471973	9.001657633	8.992608279	9.004761749	9.097782966	8.974817221	9.326836989	9.107056878	8.999758165	9.1172394	6.734868222	6.711222647	9.24161046	9.03242098	9.292294713	9.20029278	9.181176764
319	5.809364044	5.760813538	5.859115921	5.856530261	9.432781511	9.587745088	9.404341619	9.332422415	5.792952558	5.739111439	5.968470923	5.872428121	5.914082828	9.325320917	9.380717763	9.433049823	6.093655632	5.824136919	5.976177216	5.828139697	9.60814835	9.639047813	6.045950782	5.897193859	6.034244035	5.808193082	5.747208084	5.892823925	6.147488585	5.871408905	5.779674506	5.888292839	9.402948801	9.443808688	9.316489459	9.303152163	9.355363654	9.094227515	9.487039859	9.213576699	9.16238563	9.187258237	6.028048464	5.909740833	9.500767798	9.39475075	9.289568339	9.360086216	9.163920267
320	5.931590425	5.900865774	5.853092459	5.974157283	7.192856925	6.992029694	7.24852968	7.468486526	5.902429604	5.832245043	6.175956837	6.204374605	6.021498985	7.504794042	7.191985336	7.301224927	6.160815605	5.870658438	5.965001269	5.881757509	7.07720043	7.029457446	6.072481905	5.968194789	6.033680162	5.888986553	5.88024484	5.895000528	6.425163526	5.997168508	5.940605327	5.985796956	7.261335934	7.363006107	7.354582613	6.958623831	7.732945654	7.519589424	7.178664593	7.347526123	7.560863678	7.33269929	6.118299152	5.956444647	7.156232151	7.250346899	6.922557964	7.376165448	7.266756789
321	11.81569022	11.74925654	11.70946077	11.60251558	5.774138904	5.619705872	5.800844112	6.182359188	12.20337417	12.83724068	11.32123225	11.68461112	11.76245692	5.611560391	5.718441214	5.602870154	11.53311028	11.87903719	11.90350216	12.39623754	5.876465485	5.592097773	11.2115738	12.45391822	11.69702265	11.4647423	11.41047895	12.02974746	12.09533202	12.2945089	11.56700976	11.62234809	5.833851091	5.6713118	5.794405916	5.595740873	5.859237761	5.671531002	5.791536373	5.614193847	5.998292866	5.592097773	11.75852879	12.16035767	5.761893987	5.621475413	5.679259307	5.623685285	5.899096097
322	8.323002934	8.427879932	8.550052564	8.878798046	8.877876787	8.856219016	8.656698345	8.599268587	8.376495652	8.343229531	8.622428562	9.256957198	8.642004624	8.899905239	8.660286374	8.594712712	8.530034826	8.420981103	8.632138387	8.848846391	8.707581375	8.658502469	8.847807485	8.752123747	8.858261675	8.57512676	8.679144149	8.886632632	8.517809686	8.636975345	8.991701972	9.08161134	8.765915904	8.491089523	8.707581375	8.862547145	8.563206689	8.74761001	8.701498265	8.74395561	8.630275511	8.852830212	8.907264286	8.666818164	8.503956168	8.778629407	8.568399966	8.467188691	8.642997355
323	9.068827198	10.54891216	9.841707662	9.213123139	5.562271098	5.639341936	5.769710665	5.794534751	10.17776601	10.26564234	9.15751124	10.87097703	9.534702715	5.7102831	5.790150972	5.762641984	9.933098125	9.564989705	9.354806909	9.763181995	5.928771583	5.676030945	9.495689754	9.132682869	10.0226961	9.534056244	9.627406544	10.42610223	10.24795014	10.03366459	9.306100279	9.623595368	5.874565571	5.723977425	5.693565298	5.746988884	5.675711962	5.710244422	5.959109644	5.772015469	5.884910858	5.758300627	9.739204698	9.491375206	5.634973844	5.652578238	5.734987137	5.70484882	6.065721686
324	7.283621447	7.198215811	7.733080591	7.072838751	5.809660989	6.018533058	5.967686222	5.954941389	7.317065513	7.404761628	7.538877066	7.074181704	6.991545661	5.918317743	6.110163013	5.978634711	7.486832879	7.423586794	7.582177951	7.328382008	5.939046985	5.967041732	7.464169181	7.279594886	7.358854886	7.269702928	7.412719428	7.161699711	7.47604642	7.421832701	7.522980569	7.339975582	6.114140164	6.000530146	6.016687561	6.152298935	6.002422044	5.896027215	5.836005981	5.871468649	5.957760131	5.858421532	7.327781463	7.363500795	5.919068292	5.986642718	5.907037467	5.96859654	6.09056053
325	5.826676381	5.80109416	5.987018929	5.844885798	6.314891482	6.286452279	6.309118881	6.265572957	5.769404211	5.860099386	6.126309256	5.968810357	5.846772136	6.262237228	6.033248128	6.224869904	6.027587744	5.833242024	5.934102704	5.838452367	6.166858406	6.337978995	6.045892346	5.910307249	6.171937318	5.82835749	5.749892436	5.86233608	6.197627758	6.044653403	5.925221265	5.8038267	6.020558089	6.261425361	6.224208593	6.3693547	6.226676014	6.346097061	6.361581269	6.27808744	6.383673783	6.435300128	5.936973123	5.888986553	6.091397356	6.262042759	6.208285314	6.194996922	6.289256966
326	6.137266151	6.244198456	6.354136895	6.417715972	11.42755811	11.37064402	11.14836265	10.90826234	6.294926967	5.972685001	6.316448675	6.196568008	6.348139117	11.5930496	11.80878728	11.64147483	6.201547449	6.142857307	6.426420117	6.357194219	10.91632083	11.53667575	6.359522777	6.236480669	6.223835799	6.371627575	6.198341177	6.462393071	6.47020457	6.337386639	6.327982677	6.328017203	11.58805612	11.79801149	12.04920466	11.74925654	11.52694508	11.39397454	11.23576989	11.57958937	11.92261924	11.62415006	6.367404634	6.322654801	11.54513731	11.8606131	11.93113704	11.75124781	11.51638699
327	7.84444642	8.215234289	8.254172399	7.948847449	6.948172789	6.976439232	6.767239027	6.489485849	7.948696563	7.949639237	8.082754214	8.18459603	7.540135332	6.706269431	6.855765279	6.959534822	8.150408439	7.914424517	7.973215838	7.844786088	6.892029893	6.634620376	7.871190154	8.038932676	8.033888782	7.957673171	8.043300859	8.138886323	8.028718581	8.054552991	8.077538819	7.907954123	7.074704747	7.094164501	6.89430272	7.096616318	6.993188152	6.8855417	7.036511817	6.693695734	7.117728781	6.943850499	8.013029532	8.198346214	7.041219085	7.106273471	6.801799747	6.677351747	7.204701414
328	8.066791533	7.807490966	7.98240451	7.781210209	6.141163716	6.175467832	6.259240559	6.38041372	7.788043727	7.693935847	7.896395419	7.743008584	8.007540244	6.094337003	6.103902706	6.19472309	8.038230321	7.851077901	7.895349412	7.889292034	6.168510484	6.371333495	8.007017258	7.858813791	7.794154942	7.679030578	8.012710296	7.882711786	8.003434373	7.830194082	7.672650688	7.830344031	6.204556859	6.160025866	6.062949993	6.099321786	6.067682704	6.178622995	5.886439887	6.078700558	6.045892346	6.074671143	7.797094869	7.733901227	6.218098277	6.318399394	7.427479378	6.425360657	5.999251135
329	7.886959761	7.985097853	8.51512624	7.848275333	10.71029424	10.37420052	11.15235944	11.32421669	8.144092669	7.599868095	8.352698813	7.618745529	7.959513733	11.3149987	10.98655283	10.58968953	8.427879932	8.386627403	8.272914028	7.699785083	11.2818738	11.1210074	7.906318994	8.017971646	8.087495238	8.172081001	8.07669258	8.175698102	7.955965659	8.133347428	8.004214487	7.734201665	11.53919113	10.97243252	10.78499926	10.51330022	11.13366492	11.31043114	10.60978484	11.2662861	11.13366492	10.76260828	7.788956081	8.28348393	10.50804112	10.8613489	11.57958937	10.8210307	11.46913378
330	7.05764613	7.385016343	7.400084705	7.462085706	6.612071382	6.744759327	6.643357999	6.713732073	7.86759763	7.768740505	7.394586149	7.920134579	7.112881236	6.526165307	6.611452847	6.64101929	7.562357592	7.109522776	7.120552494	7.639802438	6.465213365	6.612756118	7.468874576	7.382913806	7.702625465	7.385824451	7.212258542	7.675638533	8.055987767	7.929979055	7.809276412	7.533769581	6.46828339	6.524319576	6.504223291	6.734782925	6.604804737	6.688796096	6.478213186	6.595683428	6.659780448	6.707450773	7.758368305	7.340648817	6.647414837	6.700676801	6.604005479	6.608892723	6.476699569
331	6.807140068	6.812255005	7.019135084	6.961896519	6.256837165	6.137340841	6.202651056	6.533151592	7.344372074	7.195393202	7.152336294	7.196414987	7.068485718	6.285752623	6.325710706	6.121054582	7.029949697	6.824982994	7.078375168	6.885593425	6.662646541	6.277941259	7.190192294	7.034803458	7.213776047	6.748377508	6.908156845	7.228813238	7.476446916	7.312937883	6.982230103	6.855229304	6.388913848	6.268886675	6.279391576	6.25454837	6.235892884	6.234354343	6.3149807	6.194464565	6.390398283	6.211982392	7.177299226	6.941884187	6.299887336	6.156017654	6.245972249	6.144230038	6.391941998
332	6.998849234	6.568975469	6.993735196	6.769751467	7.690083088	7.972406311	7.520021175	7.266902436	6.86192515	6.583216912	6.835898732	6.627705879	6.658057479	7.532332718	7.84994603	7.974033842	6.992029694	6.701583365	6.769005231	6.745393758	7.022961013	7.630380045	6.943638067	6.885174937	6.892820976	6.761986173	6.694691455	6.68024014	6.996922296	6.814566832	6.882315284	6.65388522	7.526936478	7.841556315	8.035163332	7.865178432	7.35445678	7.268020443	7.929664552	7.621025704	7.567566519	7.649502252	6.925873439	6.670352773	7.974195127	7.808276701	7.603389353	7.515415125	7.696715967
333	6.847421778	6.437419108	6.348975808	6.710302277	6.726970726	6.697679473	6.428152155	6.327763309	6.353823783	6.565978181	6.617898578	6.858465722	6.729500645	6.379718965	6.579513682	6.795759844	6.375004856	6.363785603	6.509811142	6.706081476	6.441072718	6.359831943	6.568705475	6.730143103	6.586770108	6.53590261	6.423989689	6.508382343	6.775074746	6.81892274	6.384389733	6.697070111	6.450094808	6.702899827	6.692017324	6.831948857	6.63231522	6.319652415	6.664899715	6.394495217	6.474596842	6.749719124	6.772928074	6.801697439	6.824762376	6.627624095	6.337386639	6.478615394	6.355163451
334	8.094308973	7.9889401	8.013029532	8.374082238	6.69210747	6.740226211	6.725579851	6.87304254	7.909521238	8.007997418	8.036462482	8.492360472	8.121229042	6.736966663	6.669016352	6.974983489	8.044288752	8.012873197	8.293268781	8.415189199	6.584251473	6.624696709	8.362424305	8.331382342	8.256497982	8.006493568	8.374629256	8.67834948	8.05712285	8.247126775	8.313037483	8.469314776	6.798000456	6.807712295	6.942198996	6.88191545	6.728159502	6.867803462	6.800479316	6.947876661	6.544379205	6.778662942	8.11701123	8.095817856	6.803204289	6.733967577	6.592813605	7.050910819	6.863475132
335	6.96580681	6.432285145	6.460513937	6.441721347	5.720578851	5.730600449	5.720693648	5.879387946	6.478096093	6.687356826	6.681612174	6.532273216	6.4620506	5.746025704	5.630220433	5.794993566	6.454807935	6.269910718	6.67102786	6.583216912	5.787573136	5.844097757	6.686477955	6.511621317	6.710020519	6.333768255	6.545597836	6.42382433	6.879583158	6.523692113	6.437495967	6.534922944	5.724853395	5.759109279	5.80043517	5.830524388	5.812745208	5.874009942	5.830224428	5.711679376	5.673592757	5.666173518	6.621969301	6.408278616	5.616671576	5.678699832	5.706401869	5.817560144	5.749632193
336	10.65705191	10.69835973	10.70034311	10.48106279	7.077728569	7.248035156	7.021681298	6.676350287	10.37503988	10.89669161	10.86429469	10.67166652	10.57404917	7.213309765	7.330894621	6.63125707	10.80368422	10.92866372	10.48876217	10.58433108	7.085838323	6.818443856	10.73058405	10.88714031	10.3890336	10.69565198	10.79859502	11.05174778	10.5922889	10.86668472	10.34068971	10.57556555	7.129358106	7.384426912	7.254522992	7.37771811	7.3199063	6.782377621	7.123716213	6.575256087	7.154765685	7.21621103	10.40806315	10.81683581	7.530002148	7.075141303	7.363006107	6.84300047	6.897469313
337	6.634107727	6.036180578	6.168814062	6.182290371	9.353664869	9.312421867	8.880557885	8.86068583	6.21750545	6.007516744	6.408920018	6.212205872	6.232797373	8.804965775	9.027886108	9.202422928	6.340956034	6.093108947	6.437941696	6.23690929	9.390663327	8.978818169	6.532072838	6.217093309	6.344641578	6.028397113	6.182834827	6.154979831	6.688876495	6.198313477	6.273442591	6.145272145	8.834620553	9.076204715	9.462372788	9.358171883	9.303152163	8.558810618	9.14842715	9.044936775	9.673090083	9.505166709	6.260293503	6.109181867	9.096020403	9.371824671	8.880128898	8.728085259	9.332422415
338	6.495160955	5.863374311	6.114895407	5.874937148	8.047766839	7.935698468	8.433158605	8.796214735	5.890770629	5.772506451	6.069577301	5.830183563	6.034077317	8.737984919	8.416076766	7.84558165	6.171998561	5.944093916	6.12417981	5.916634136	8.754938518	8.211858835	6.17894658	5.96547106	6.151363662	5.87135766	6.014409233	5.919838938	6.161454231	5.8709786	5.959047539	5.82698037	8.54838231	7.891787946	8.250016	7.918438932	8.456170669	8.268000841	7.903836924	8.379893503	8.25534859	7.846896541	6.041574093	5.939776986	7.585593935	7.851664832	8.646055565	8.228960491	8.496899549
339	6.92286672	6.369781096	6.665459609	6.641539519	6.822100404	6.86192515	6.286956773	6.096128913	6.556247604	6.379365085	6.816255965	6.64930426	6.768909402	6.184249978	6.219274849	6.664005756	6.765606815	6.587187304	6.83921327	6.691644009	5.75838034	6.221017928	6.874230667	6.674634336	6.630828975	6.467786218	6.5819196	6.590575238	6.884432444	6.494286059	6.56213739	6.669231639	6.221121948	6.391650813	6.329376474	6.481923911	6.280291992	6.311393022	6.321794413	6.266336549	6.106429088	6.413063094	6.607679293	6.543408023	6.492020945	6.511621317	6.135210624	6.418386145	6.305051462
340	7.232053897	6.70244154	6.933580531	6.902933157	10.69210026	10.80082087	10.85920191	11.03118103	7.179894189	6.832232213	6.825348841	6.845817057	6.769942801	10.79616171	10.76210654	11.09398793	6.859174292	6.639452734	6.981818102	6.74497638	10.67634807	10.97824945	6.996827639	6.769625429	6.911474729	6.678233005	6.855184133	6.829843476	7.036203353	6.94957034	6.954292855	6.773014632	11.00565864	11.01745497	10.85757473	11.01176397	10.79297342	10.96465172	10.80660539	10.99425525	10.66009033	11.11383398	6.87345237	6.710951517	11.00035083	11.04098351	10.81846281	11.16948294	10.85810571
341	6.6232976	6.029590706	6.1145844	6.075458788	6.7767443	6.333095962	6.368803501	6.525660699	6.339760567	5.940310675	6.177792165	6.113800728	6.056588659	6.738918554	6.405834431	6.302042347	6.132951924	5.912107906	6.249069543	6.227661121	6.285483283	6.316323077	6.386830774	6.037001895	6.398774153	5.983746971	6.066907519	6.007962489	6.560824088	6.126656312	6.033338232	6.027857348	6.658183655	6.581807965	6.361188008	6.430207977	6.736101402	6.38776285	6.307893261	6.708040544	6.63310314	6.693887808	6.237669247	5.939258852	6.377874982	6.317170577	6.426892585	6.49626976	6.537759627
342	7.20312611	7.061020772	7.047252768	8.033721407	10.4931495	10.70034311	10.00526663	9.462659056	8.42768116	8.05712285	7.014069067	8.078620345	6.661485904	9.775893111	10.51251263	10.78091164	7.036968761	6.697234525	7.180121057	7.656375175	9.486469756	10.22015739	7.326083413	7.20694011	7.814217861	7.311495267	7.204227953	7.461171357	7.766781312	7.737996315	7.669209524	8.127974052	10.07101561	10.37632553	10.43654724	10.47919488	9.934540937	9.736664007	10.25439244	10.04216797	9.937587329	10.33889089	8.27342493	7.678168381	10.81579647	10.46796516	10.1585303	10.29134502	10.22170033
343	6.85002933	6.288747389	6.494196673	6.478288127	5.924323734	5.87178953	6.021294721	5.97961197	6.839559944	6.266813984	6.525274135	6.84453386	6.408473556	5.971846321	5.959381893	5.802947396	6.539417138	6.375157144	6.693695734	6.524281852	5.825988922	5.813767081	6.758555967	6.431413457	6.511780777	6.434534903	6.482555997	6.609071962	6.847181584	6.534724208	6.584489632	6.501808245	5.861498055	5.808649057	5.966359089	5.838200522	6.098872189	5.978498316	5.950531925	6.027951131	6.051465889	5.879767412	6.549326956	6.405103879	5.953792075	5.94547282	5.880963396	5.829848907	6.071636054
344	6.780925251	6.033613014	6.076041574	5.990004282	8.389590179	8.295189347	8.0815641	6.442347443	6.665502955	6.072800978	6.373033087	6.212490917	6.188825591	7.235339383	8.232996851	8.653597274	6.369490573	6.000530146	6.294297836	6.02739883	6.762080231	7.758368305	6.51706267	6.060499229	6.399896467	6.045950782	6.120782363	6.000017205	6.599391461	6.250738405	6.158186198	6.033680162	7.547904619	8.506640243	8.332635145	8.779031062	7.585593935	8.056133416	8.377718508	7.641118928	7.544447616	8.69141724	6.484097219	6.163732171	8.723435337	8.540202002	8.252626906	8.040105618	7.781989522
345	6.905404887	6.481995111	7.110246337	6.426964919	6.520282485	6.335038656	6.364709317	6.375825509	6.166047243	6.345051115	7.218156417	6.041383828	6.949764702	6.229303197	6.289792545	6.311551493	6.879308014	7.196093267	7.006299064	6.380110178	6.306384216	6.240338829	7.138658023	6.697855885	6.336740752	6.647591899	7.119604321	6.872850654	6.503094907	6.576472951	6.546975405	6.37254146	6.50712969	6.447328954	6.548211027	6.638014433	6.632514094	6.449887993	6.252815777	6.151711456	6.713198218	6.486357092	6.413310705	6.743172527	6.327083607	6.670517285	6.324857151	6.341455292	6.532072838
346	8.036154411	7.6218769	8.319724896	7.770082015	13.40471592	12.90721833	13.23186846	12.25777005	6.931128774	6.595930432	8.307700919	6.261387054	7.936802201	12.5589554	12.96662289	13.02474666	8.213384618	8.246467435	8.160507215	7.268502512	13.02474666	13.12708071	7.843220381	7.786142341	7.21564005	7.870707953	8.034034858	7.675475451	7.191481175	6.887774348	7.4978549	7.443467998	13.17956342	13.28201908	13.39837291	12.94590698	12.92405377	13.24636359	13.52242173	12.90721833	13.14463138	13.15229794	7.487470975	7.82803008	13.48812025	13.2611499	13.29131335	13.20412829	13.21231358
347	5.566834013	5.665616872	5.599434597	5.604503406	6.761319123	6.703734358	6.571415909	6.791782516	5.65775402	5.561743858	5.671662706	5.710104761	5.653849079	6.830151124	6.657306506	6.669983512	5.577594743	5.626583504	5.596401425	5.61511079	6.693887808	6.765419079	5.645723534	5.634552455	5.593470331	5.672554187	5.634029863	5.721660745	5.660185331	5.765819687	5.521316598	5.63198215	6.393318029	6.397877184	6.327083607	6.513485324	6.440184635	6.559324844	6.453234201	6.666489403	6.501555193	6.434835038	5.459750885	5.667904398	6.468670407	6.572860842	6.385263295	6.334670792	6.385403069
348	6.911060036	6.981907374	6.623855279	6.720464603	5.533556466	5.610419993	5.803549922	5.957481076	6.669231639	6.757998858	6.660319976	6.801323268	6.959725875	5.717522264	5.776482697	5.817779574	6.564258726	6.608972267	6.752547644	6.689585636	5.821231254	5.763213572	6.894668501	6.895165466	6.926217281	6.920697602	6.609632778	6.916528531	6.534130058	6.537914124	6.995859199	7.136546438	5.910911139	5.835553472	5.759588685	5.774680706	5.717628138	5.718759633	5.743997017	5.721742758	5.794463943	5.843705329	6.718786966	6.742998817	5.610212186	5.677217234	5.684739134	5.785539431	5.743346104
349	6.459084016	6.430686551	6.290584607	6.131287281	7.181750211	7.302596444	7.460119565	7.247468353	6.048328109	6.182780034	6.473902297	6.09585775	6.194042038	6.965106739	6.925061465	7.429318043	6.349989209	6.346905564	6.329816093	6.080939141	7.058871691	7.049412117	6.272388986	6.351988347	6.168131144	6.169716407	6.308174449	6.234323104	6.204192613	6.317103868	6.055480429	6.263625001	6.725825671	7.234566763	7.131448335	7.449894987	6.876182106	7.014835624	6.900434867	6.951914916	7.280517064	7.218266377	6.040695575	6.23320155	7.14626884	7.424501391	7.117610326	7.408088467	6.975706225
350	7.445220551	6.810166962	7.137668346	6.946963578	8.012710296	7.739848376	8.021404371	7.564117964	6.537759627	6.691695261	7.176387179	6.232234425	7.221447453	7.627802604	7.746739636	7.979757166	7.274688177	7.254901247	7.396722618	6.706171723	7.688109668	7.680669321	7.013892998	6.976625735	6.459125069	7.17105934	7.017917343	6.773585141	6.595404978	6.716939177	6.807619307	6.691796109	7.73828758	8.055177161	8.125139302	7.835380658	7.899581125	7.912877485	8.065401111	7.721408655	8.07651795	7.91875273	6.944132105	6.917320733	8.229129286	8.097877362	7.425042945	7.923846436	7.977728267
351	6.98515414	7.496110611	7.090360828	8.63270932	5.735715763	5.620984398	5.69663821	5.772722151	7.907317025	7.85983583	6.967643758	8.114332862	7.073757908	5.596401425	5.845960321	5.700221829	7.181750211	7.072396556	7.065830152	7.69918732	5.717199256	5.69487575	7.101842783	6.988899383	8.371224813	7.328382008	7.188152603	7.543412488	7.409752995	7.85286123	7.906833354	7.657869909	5.70527148	5.695338585	5.753201393	5.723358851	5.867924035	5.721742758	5.629923866	5.624356237	5.641395148	5.669617	7.928887706	7.895520493	5.538265253	5.626055855	5.718554695	5.754928778	5.540371603
352	6.342205994	6.460201606	6.119959902	6.025477431	11.93113704	11.4675224	11.74656477	11.14396783	5.992912876	6.074051494	6.03791097	6.086045566	6.166120133	11.42059924	10.94900172	11.26398384	6.085664152	6.129577992	6.102664841	6.213453453	11.74656477	11.11621399	6.098963998	6.085388547	6.167781525	6.173878753	6.001465696	6.134109797	6.130168232	6.197737744	6.1235053	6.194663542	11.76956569	11.0330454	11.26134226	10.85421177	11.53397411	11.96321908	11.69381128	11.31990843	12.28455175	11.25382609	6.003282297	6.072410511	11.11383398	10.88606376	10.6988866	10.8837617	11.38262509
353	5.905409471	6.10714172	5.797736537	5.863536747	5.848637274	5.609988398	5.883117562	5.760592485	5.841623199	5.993963146	5.918010322	5.872524627	5.993995308	5.772506451	5.865307346	5.675027485	5.811040818	5.866033184	5.876253827	5.901612496	5.94521865	5.713935251	5.848035388	5.929660652	5.976509385	5.959381893	5.843066681	6.004765808	5.684115733	5.862601518	5.775598417	5.968338138	5.855669921	5.745845153	5.789640653	5.675617593	5.91434429	5.770757547	5.812130697	5.834101577	5.755221846	5.682374381	5.764818657	5.911788173	5.695491892	5.643825031	5.826775334	5.724346559	5.781668058
354	6.456027205	6.591181169	6.6877018	7.07760852	9.024522691	9.040014977	9.011949255	8.760664507	7.088232335	7.247684905	6.911060036	6.777139304	6.530465411	8.931087205	8.945438562	9.121186535	6.795145962	6.831409607	6.489485849	6.749719124	9.130516738	8.747403939	6.862933265	6.708396148	7.145544495	6.929460841	7.466328601	7.460655484	6.723602879	6.991828941	7.244784563	7.335705855	9.055812804	8.94223029	9.065579271	8.912472352	9.073343368	8.872434238	8.826758701	8.656698345	9.02523594	8.885597085	7.110995226	7.006631439	9.211889645	8.926621671	8.742867049	8.937252179	9.040014977
355	6.295378939	6.4035526	5.989696993	5.865155901	7.128927451	6.794135728	7.175054003	7.245870539	5.907105526	6.010267003	5.871284697	5.967428464	5.964559714	7.230518038	7.34401053	6.998905116	5.932655881	5.862666494	5.983280404	5.991232733	7.634013823	7.304826038	5.880876694	5.877664705	6.000988806	6.028472068	5.911026945	6.092249377	5.849156109	6.019488846	6.043853728	6.190540579	7.092253568	7.308448044	7.099907954	6.948869418	7.403056218	7.19031509	7.393764969	7.337110549	7.668366853	7.338361706	5.84651402	5.956918191	7.212007348	7.044667932	7.378211489	7.095414556	7.46502157
356	7.284261076	7.474260994	7.45033414	7.467476036	9.041825838	8.96097702	8.572477215	8.603126316	7.44972959	7.067922222	7.152152771	7.147675641	7.031827	8.799029877	8.601370443	8.511508667	7.172559077	6.920697602	7.072185256	7.244412786	8.710533781	8.558068921	7.023273401	7.108294512	7.948223171	7.193416895	7.162903436	7.452563699	7.325816458	7.260839429	7.638481459	7.280768717	8.613051074	8.406346714	8.567432497	8.770272352	8.508289301	8.613621419	8.622611712	8.662239377	8.474063553	8.744524268	7.409130021	7.130311059	8.321244958	8.652595935	8.528862362	8.416582741	8.433353115
357	7.426070359	7.447256625	7.659669175	6.847595531	10.7552731	10.99920992	10.50518022	10.22830749	7.097782137	7.257339835	7.825123521	7.226424247	7.200614869	10.32793087	10.75628166	10.71485932	7.76779819	7.987986339	7.536605359	6.929376327	10.11970701	10.63847275	7.328850907	7.69157106	7.133611493	7.203907264	7.5127669	7.230405486	7.385427883	7.567755162	7.104244633	7.025104403	10.58630749	10.69210026	10.98251077	11.11383398	10.66111775	10.07028286	10.23190843	10.44634299	10.73761197	10.67073232	7.029539109	7.42693809	10.60978484	11.06799899	11.27130416	10.65705191	11.12657771
358	6.78401413	7.116164952	6.802997968	7.298133254	6.733414222	6.943952119	6.670691324	6.606687775	7.413247032	7.065830152	6.728159502	7.366905609	6.721588359	6.877144608	6.994971442	6.711826797	6.635798041	6.698431617	6.785787486	7.110496126	6.722321854	7.092973082	6.798000456	6.813233394	7.500472444	7.037359301	6.962740712	7.414878285	6.755336618	7.181360712	7.392991819	7.414383653	6.820677674	6.699568183	7.062444211	6.747266694	6.847697338	6.57301685	6.851872537	6.885489976	7.252987522	7.157346902	7.12099324	7.152880753	6.654046486	6.719670587	7.038155481	6.569744772	7.140435595
359	5.931532323	6.00519147	6.007309037	6.088227755	5.673278836	5.681934417	5.555446597	5.592613268	5.930774929	6.104122385	6.069451605	6.16647022	6.103305507	5.570159849	5.514098365	5.534802941	5.981066354	5.981812326	5.943391981	6.137654824	5.52824198	5.591715304	5.931386871	6.059558279	5.817526535	6.124894085	6.044464794	6.171909718	5.829185455	5.993020361	5.98199537	6.100020436	5.401677215	5.559342964	5.641026809	5.562584	5.506275669	5.598187662	5.545222301	5.547487065	5.578901558	5.647408099	6.185607177	6.166400428	5.667979679	5.748859994	5.502708932	5.545222301	5.671531002
360	10.4133441	9.28555945	10.24752735	8.771879653	6.55791317	6.500387883	6.845817057	6.854858754	8.498729944	9.012696797	10.45498071	8.340300696	8.665444926	6.957755436	7.070086771	6.551632333	10.65547143	10.75059958	10.35067334	8.98156465	7.237014165	6.751491411	10.1270044	9.753116371	8.742295327	9.638124811	10.27925354	9.245025293	8.766028856	8.865735632	8.708565995	9.281387099	7.13967666	6.635459252	6.470768981	6.751934323	6.893772732	7.10618154	6.715036722	7.072185256	6.795850418	6.754698056	8.863016659	9.519315592	6.66575822	6.654796157	6.984645273	6.648784945	6.894159966
361	9.229079128	8.285454838	8.609941478	8.593522839	8.500036432	8.67834948	8.089314669	8.109921788	7.838710159	8.474644212	8.908166672	7.295305267	9.113863472	8.519469987	8.650451437	8.503956168	8.997907643	8.62093602	8.916140043	8.389046072	8.134406659	8.502730358	8.72465925	8.758393708	7.835952232	7.94168752	8.880758847	7.977094074	7.753487029	7.977094074	8.212397064	8.631929329	8.155989044	8.314364255	8.45582674	8.304794882	8.52451136	7.829733264	8.270755894	8.437748769	8.032415449	8.172415404	8.512252943	8.389590179	7.765582873	8.137296766	8.255685209	7.942784227	8.334253462
362	9.585931421	9.528505848	9.073541787	9.40010123	7.04571756	7.15757126	7.201390292	7.190662993	9.564721557	9.23530428	9.193493263	9.605114223	9.458506817	7.078038004	7.216336009	7.237275364	9.157792229	9.284789843	9.345425572	9.507412293	7.368966948	7.457558116	9.40880331	9.247015949	9.551823945	9.423417588	9.551544155	9.498429559	9.086746276	9.436967119	9.405984564	9.607554615	6.978501488	7.168534216	7.298727468	7.260066648	7.158118745	7.360551572	7.062914237	7.098271928	7.12328846	7.068169261	9.423417588	9.259613695	7.23382088	7.315056885	7.490031466	7.394145592	7.137723845
363	5.74981693	5.942135597	5.884612232	5.778994471	7.814064474	7.740694418	7.350693025	6.803204289	5.751336321	6.090825152	5.891857351	5.955902687	6.030322223	6.906210801	7.591304996	7.783169425	5.759518798	5.784580751	5.774344171	5.842762916	7.122238358	7.356742425	5.755832445	5.774174575	5.862950138	5.872125428	5.714324225	5.848098432	5.82073759	5.853947383	5.800714125	5.923560426	6.900251177	7.468486526	7.81821267	8.005414522	7.256510823	7.087005783	7.389042563	7.318187507	7.321173591	7.536605359	5.819654585	5.790348216	7.455902431	7.681088708	7.406057213	7.46694743	7.371947594
364	9.083527138	9.218252351	8.951031457	8.983719025	9.134414109	9.15398998	9.274329796	8.557886755	9.329004445	9.544285101	8.820132711	8.948006348	9.340272273	8.769677537	8.964152983	9.339959477	8.97287162	9.056068559	9.096020403	9.308968156	9.205566066	9.334898752	9.011238892	9.091298159	8.993639981	9.019349557	8.993870623	9.379014213	9.137753685	9.239138215	8.836501486	9.110362991	8.912472352	9.528505848	9.662283222	9.460520285	8.702548727	9.397950107	9.235554217	9.081880973	9.115082204	9.480318939	8.811372592	8.855116317	9.174648247	9.630235341	9.256417129	9.273813136	9.04302892
365	12.46862064	13.45836959	13.42048123	14.17439029	7.682345033	7.648611169	7.282185032	7.3320814	13.79015588	13.34388182	12.89380046	14.3453354	12.71843367	7.289351852	7.326460902	7.258330607	12.28597207	12.96448168	12.25405602	13.01329215	7.248293591	7.088582001	12.30111478	13.00222353	13.37534612	12.55704405	12.53089886	14.1820524	13.17405073	13.90365564	13.28822847	13.15476372	7.21587006	7.073298898	7.166093262	7.208941113	7.143364823	7.412778909	7.139112672	7.418609869	7.158483686	7.15146382	12.82500156	13.20412829	7.085838323	6.994673467	7.074181704	6.903119353	7.277944045
366	5.90493904	6.14046422	5.892566676	5.911846234	7.565143503	7.447498926	6.706515583	6.605389894	6.007706488	6.00519147	5.984529484	5.973591022	6.00197137	7.004679114	7.053316759	7.083468222	5.882210878	5.965524129	6.054798735	6.098519325	6.645458607	6.970328422	5.911088272	5.919972025	6.161491733	6.068791697	6.026421809	6.117973972	5.87814167	5.913178539	5.914616615	6.002230256	6.770791635	6.947876661	7.064147591	7.007566196	6.845476851	6.75657833	7.046948868	6.963174342	6.773206458	6.999766258	5.915933148	5.940909237	6.988802632	6.846378955	6.826697416	6.905726232	7.091496824
367	7.130526282	7.270458211	6.786838811	7.012545664	9.499046	9.667030539	8.69079338	7.052911571	7.198574445	7.129972665	6.933471	7.499406962	7.085090631	7.449584914	8.216683355	9.329562194	7.042555451	7.117610326	6.943225288	7.179008311	7.86405383	8.514020841	6.988124057	7.030230278	7.252533096	7.27194772	6.974363754	7.268126408	7.055582448	7.118903926	7.168286012	7.240555124	8.327856178	8.920158176	8.933733445	9.438596218	7.821385562	8.409333572	8.581673356	8.248278835	8.823077113	8.955178528	7.076794906	7.082092412	8.917914614	9.368221396	8.188305027	8.718899001	8.454228701
368	5.914817765	6.261054032	5.985600927	6.067194406	10.86256767	10.9876997	10.5877702	9.607880157	6.300663525	6.035524369	5.929411131	6.171615983	6.151843521	9.766659668	11.09255458	11.31421866	6.152585831	6.105586885	6.140131594	6.189896451	9.844808967	10.55084212	6.127112433	6.072335062	6.126585312	6.163732171	6.217477943	6.32039952	5.935414488	6.179317522	6.21623261	6.32830519	10.61517888	11.13239942	11.29856604	10.91566264	10.35067334	10.05755635	10.78823637	10.33463944	10.21746776	10.81579647	6.032572285	6.217965321	11.30667442	10.95148686	10.80930871	11.10572074	10.45931611
369	7.092973082	7.107705559	6.862835955	6.724596515	6.571949234	6.424213785	6.64468103	6.708764893	6.899999755	7.632416336	7.624825775	7.069211938	7.677585036	6.787910713	6.545041167	6.49476656	7.19031509	7.079775001	7.165637338	7.367399802	6.722951637	6.553422421	7.313765162	7.280391346	6.786436116	7.059211148	7.473427376	7.369673265	6.837505805	6.965209679	6.893152433	7.306375538	6.695013697	6.521747475	6.748294533	6.618828702	6.800479316	6.71130827	6.620886423	6.680960291	6.747774315	6.579258712	6.941601263	7.292281446	6.497549906	6.519602164	6.569492658	6.381126945	6.695402057
370	9.600853916	9.965225822	9.222794056	9.683526241	7.911274827	7.74581804	7.944116076	8.051444835	9.735609246	10.21746776	9.618196661	9.826082995	10.06508754	7.86210798	7.958255954	7.941380868	9.472263306	9.355088289	9.688953845	10.02889556	7.917804901	7.92416054	9.90052677	9.775893111	9.772151667	9.491972651	9.861737142	9.632365515	9.717929726	9.808725428	9.94182696	10.24915451	7.805805997	8.069728904	8.139214276	7.962561425	8.075999332	7.751865215	7.971602438	7.713682585	8.084969774	7.787327109	9.753116371	10.30593328	8.118709706	7.989109003	7.996589274	7.828786836	7.949939608
371	10.43166298	11.07451138	10.85301125	11.41421288	6.005134146	5.902308838	6.020628354	6.039224121	10.96465172	10.97686613	10.53524914	11.2531684	10.27006521	5.943065764	6.045835177	5.990450401	11.19752503	11.31347138	10.91905741	11.0397221	6.249696548	6.060021914	10.60978484	11.44210422	10.98364841	11.36711396	10.59179163	10.87316236	11.00504165	10.8607952	11.0259988	11.19282508	5.913503289	6.034206642	6.022152933	6.030193925	6.171998561	6.0679291	5.932528012	5.895716729	6.118731821	6.011401293	11.08563575	11.24003467	5.881957441	5.969594811	5.971033307	6.063932148	5.975373838
372	6.565052219	6.823497945	6.444488266	6.317458014	6.703734358	6.789940303	6.894567015	7.211297127	6.78401413	7.665422351	6.944523836	6.555006051	6.469786606	7.185066317	6.814566832	6.809500876	6.729674094	6.913594915	7.077927769	6.803393978	7.005182779	6.824871245	7.363006107	7.179344104	6.744567733	6.570334429	7.08166003	7.039665356	6.950579646	7.166093262	6.819504296	6.58016604	6.845476851	6.903211552	6.759637141	6.903994309	7.024512108	7.023700587	6.809970355	7.107123428	6.99121395	7.060151601	6.591869176	6.391433499	6.719508722	6.894567015	6.936921435	6.908543467	6.557736399
373	7.95038619	7.924818231	8.019313587	8.137296766	8.712388471	9.257564267	8.89869711	9.078036612	8.154915086	7.569952762	7.89102709	7.681513309	7.916341092	9.071216196	9.052911526	9.247265669	7.645030475	7.840045249	7.862816758	7.852266962	8.913814581	8.989699247	7.867186195	7.660125195	8.233656616	7.796132653	7.931833639	7.976594218	7.911578886	7.966371929	7.741711814	7.562357592	9.044454816	9.101524901	8.832888457	9.15330251	8.958267621	8.828930354	8.798414987	8.933039712	8.880758847	9.056336266	7.994393354	7.770939839	9.006062875	8.937004728	8.603126316	8.985915016	8.652011456
374	8.002952862	8.159008685	7.988268438	7.866457774	6.494452696	6.562472045	6.607487475	7.037478408	8.046663227	8.023801454	7.956240306	8.163158547	8.192763971	6.650403965	6.066907519	6.028745552	8.11569267	8.090441856	7.89755685	8.061299256	7.059836349	6.65739776	7.873196381	8.038742929	7.885239541	8.049076261	7.909073307	7.926059311	7.930740875	8.124281898	7.978470094	8.044147349	6.716886595	6.547719217	6.536163201	6.632514094	6.647807102	6.965422353	6.437213755	6.45100657	6.698255565	6.556821926	8.044440136	8.12915886	6.633851118	6.693591627	6.876968306	6.823497945	6.522883919
375	5.905795983	6.104796766	5.9219871	5.918010322	10.17927381	9.915466686	10.7052457	11.47461514	5.905665253	5.950917274	5.941984265	6.068409978	6.007096972	10.86370303	10.37590397	10.05647078	5.995099057	6.054219811	5.988508896	6.011864587	11.30002741	10.74405251	5.956525645	6.076041574	6.013268737	6.014855468	5.973655828	6.215156426	5.664042688	5.92330712	6.219204602	6.30695637	10.70130966	10.35191899	9.831328463	10.11068068	10.80368422	10.88105635	10.5533714	10.97560017	10.45673748	10.25873889	5.882084788	6.084096727	10.16947005	10.26675543	10.65045018	10.40501183	10.44677966
376	5.56338212	5.779641088	5.609119705	5.707620027	7.899727262	7.912417497	7.900847543	8.457666693	5.701286863	5.80891125	5.781455373	5.798290087	5.760988687	7.893336194	7.484948314	7.900711858	5.776522657	5.757495445	5.72530049	5.85202933	8.023330979	7.677418209	5.69471024	5.822111264	5.782327837	5.78933119	5.532784714	5.865014735	5.786235988	5.757358169	5.649555343	5.855528356	7.813892312	7.808415509	7.785141944	7.766321207	7.656209663	8.056941563	7.746878037	7.633316077	7.993968001	7.575777484	5.634376417	5.801802557	7.41481144	7.761321365	7.609076892	7.815381523	7.731819146
377	6.17017428	6.344190915	6.01936649	6.153633326	6.935903825	7.092973082	7.282419727	7.161499176	6.360445402	6.428553104	6.196195651	6.270527225	6.242895737	7.532094971	7.215986961	7.308567233	6.235030349	6.301759495	6.284636042	6.433793647	6.765331634	7.254664379	6.26565317	6.338622223	6.37254146	6.435458952	6.075195965	6.350280201	5.907143476	6.126237005	6.342930042	6.486023892	7.317310742	7.270677488	6.961487667	6.767783151	7.341170129	7.510574281	7.268825997	7.35811005	7.08759701	7.120088066	6.310234618	6.386460558	7.077405524	6.88144179	7.032132232	7.187108207	6.973028149
378	6.242763605	6.37988249	6.228330143	6.108567213	9.27355051	9.469899067	8.958491886	8.777022822	6.178453948	6.311627783	6.144230038	6.195224541	6.218807299	9.0842231	9.407918114	9.49258139	6.326805075	6.182509538	6.198792148	6.278481243	8.805810083	9.46209118	6.142406953	6.123566274	6.058594341	6.221299305	6.180063147	6.674811987	6.136873702	6.046910887	6.573059316	6.317983954	8.843036098	9.086975077	9.213123139	9.229079128	8.809207315	8.874161381	9.092298839	9.206861808	8.838403468	9.098007203	6.142926566	6.166858406	9.094486001	9.105920097	8.731516206	8.81198218	8.799206676
379	9.358171883	10.84039899	9.587745088	9.98083195	6.796778255	6.606009515	6.630828975	6.499313436	10.84369307	11.43579865	9.54368985	10.68616923	9.929061518	6.918975294	6.492806941	6.551280583	10.56891011	9.374887006	9.721911849	11.12375118	6.817061884	6.885489976	10.05946522	10.12204024	11.32637492	10.15284958	9.925856406	11.47073019	11.1710112	10.76413454	10.56145266	10.76312033	6.556331302	6.733785179	6.75765331	6.782956168	6.864441929	7.7111304	6.825768529	6.924726331	7.308697803	7.023163842	10.82657348	10.41551734	6.19472309	6.807053614	6.895001253	6.569413946	7.159028668
380	8.401012927	8.247611479	7.694953896	8.222465972	6.798287599	6.871682602	6.536855512	6.188693814	7.975479206	8.153554656	8.259642525	8.25787151	8.274970533	6.310664632	6.669604397	6.626236627	7.780773781	8.032415449	7.946794495	7.859683304	6.181610671	6.388466606	8.228491427	8.312393402	7.775498297	8.442476668	8.214895802	8.754032699	7.959219568	8.201060049	8.450126391	8.795569884	6.474906847	6.600009037	6.684830607	6.666317398	6.398709711	6.276941381	6.502855972	6.385567385	6.499379261	6.459964709	8.252441863	8.404558429	6.742242266	6.641213443	6.467064457	6.531280105	6.442119911
381	9.148202018	8.781298856	8.74590888	8.752782791	11.15661456	11.07784678	10.84039899	10.16278912	8.854166313	8.83507109	8.707973119	8.756952019	9.184932224	10.28522837	10.82980186	11.34657218	8.844804905	8.776668093	8.963026205	8.758393708	10.65097057	10.40339913	8.816382017	8.714804442	8.728894228	8.929059693	8.918512419	9.009404556	8.87155749	8.904967886	8.688304014	8.652595935	10.74463707	11.20953779	11.28115198	11.1210074	10.83299241	10.54219761	11.08169776	10.58140142	11.14037221	11.07906092	8.742069982	8.496508746	11.29227466	11.05867483	10.50107675	10.83510637	10.99479601
382	7.019931338	7.331968925	7.190557082	7.2781914	6.639070485	6.902439358	6.38662022	6.436889711	7.807490966	7.402558342	7.009975222	7.748212562	7.203688622	6.421949444	6.820173278	6.667174221	7.118295745	7.071833252	7.114861075	7.552904106	6.330911367	6.553079289	7.209778638	7.242965343	7.478954301	7.544846324	7.291065588	7.7978156	7.413115841	7.688269432	7.72388745	7.484353195	6.303859681	6.801129576	6.996502907	6.849206253	6.757564773	6.425563854	6.472298376	6.497616921	6.603757094	6.88048234	7.553526833	7.211166141	6.484483631	6.839749714	6.723797338	6.555599855	6.651109703
383	7.122694786	7.217801018	7.423586794	7.245527791	6.667796825	6.540376835	6.628209181	6.128449126	7.121467333	7.137322837	7.342624708	7.133488644	7.246636133	6.356625811	6.601648915	6.792828448	7.479961304	7.44972959	7.317806174	7.201971538	6.302402559	6.437272195	7.187754895	7.323147636	7.06760589	7.190662993	7.290442591	7.213192411	7.185917446	7.281008941	7.107603386	7.241619163	6.405875654	6.560067498	6.951718788	6.94568597	6.416777148	6.582548584	6.531911705	6.376790919	6.668735825	6.619996474	7.17105934	7.103907198	7.036860197	6.830587382	6.607582681	7.793595707	6.519695565
384	5.66039809	5.830768432	5.635275153	5.77664025	7.275977164	7.198574445	7.0553818	7.043183252	5.769525643	5.76369341	5.74062662	5.815296945	5.840375037	7.159603095	6.911775982	7.307119811	5.673763022	5.833451513	5.770219991	5.858967255	6.681262001	6.954292855	5.805086617	5.853671908	5.660052585	5.838200522	5.638439047	5.859764223	5.549980535	5.779859773	5.665616872	5.786723294	6.948528287	7.087005783	6.976526338	6.912291338	6.918527373	6.919019415	7.220589334	7.179115041	6.866145891	7.000584486	5.638612562	5.828921428	7.121467333	6.947985826	6.548136914	6.925440198	6.981818102
385	6.977334963	7.019332921	6.629800095	6.790308928	8.470426113	9.284511939	9.062164817	8.17054563	6.617651614	6.704011257	6.646624219	6.98621013	7.099477737	9.510942383	9.417627969	8.084139763	6.786976529	6.819131603	6.820044425	6.957755436	8.802810375	8.546258071	6.899117695	6.894567015	6.77732037	6.767326666	6.697855885	7.006404654	6.287142001	6.575256087	6.814051468	6.94568597	8.702754651	8.296935633	9.167653445	9.415718923	9.289102561	8.53438838	9.046383136	8.524161824	8.232996851	8.832597385	6.679535817	6.759681882	8.707777324	8.875501891	9.184932224	8.181945926	8.385328527
386	6.757487332	6.839835919	6.539093099	6.78911467	13.32096931	13.43725926	13.27941574	13.42048123	6.695735287	6.740274947	6.608282608	6.87939546	6.935601981	13.74972446	13.70117789	13.51783459	6.771578757	6.719332488	6.774261898	6.855066715	13.19628353	13.69266001	6.828819131	6.789187618	6.78651695	6.718302719	6.734506034	6.925061465	6.427282203	6.626070237	6.76461528	6.922437314	13.17639745	13.43056031	13.33053109	13.42394025	13.45836959	13.62556435	13.49175113	13.66377685	12.86322692	13.31177282	6.791534267	6.803118525	12.80972212	13.33053109	13.5880795	13.41414042	13.20937197
387	6.600187523	7.037267707	6.700956804	6.694485365	7.697696646	7.476303586	7.032132232	6.972138592	6.914414731	6.719417976	6.496099083	7.088102188	6.959121291	6.844847943	6.97906623	7.298854565	6.644328864	6.660358984	6.627888638	7.091182744	6.937134774	6.92811671	6.677140498	6.694485365	6.56213739	6.93287349	6.593724332	7.761321365	6.986848333	6.720010332	7.035553982	6.88057988	6.752109335	7.405142509	7.616390711	7.345402359	6.993835726	6.877732804	6.579347915	6.683590149	7.168869348	7.014923448	6.784378667	6.838729208	6.920508715	7.305889648	7.190503089	6.962519313	7.122478888
388	10.9669592	10.50706065	10.78867605	11.16364698	5.622518578	5.609004426	5.592756103	5.526243729	10.25963554	10.64562148	10.64611278	9.970989636	10.77436386	5.652420711	5.507262609	5.588817832	10.61121575	10.54125065	10.68616923	10.45931611	5.518490829	5.593537507	10.88714031	10.74515664	11.36917161	10.75844091	10.92200223	10.49358876	10.2548228	10.18852053	10.79508882	10.6370446	5.502708932	5.6111289	5.615339543	5.599551454	5.605094293	5.575650982	5.638255496	5.543147739	5.608536208	5.651398707	10.88217279	10.53280754	5.607709632	5.546073509	5.484974281	5.560842929	5.55950248
389	5.677362288	5.807100259	5.785925776	5.781556333	10.33261876	10.06843436	10.30845596	10.92757815	5.847074425	5.765252698	5.87163719	5.805883966	5.867221454	9.95073026	9.991784555	10.00211697	5.837867043	5.86469373	5.785669607	5.795589101	10.55710309	10.3894711	5.782005248	5.866033184	5.746956389	5.783002586	5.601478792	5.802582865	5.713935251	5.847775649	5.660579267	5.82503333	9.921300477	9.841039678	9.789018533	9.775122028	9.966536609	10.16129149	9.894117891	10.37420052	10.07815317	10.12542245	5.668900364	5.803512115	10.06327259	10.26476178	10.22712207	10.29938985	9.680526352
390	8.142738153	7.67197859	8.055005695	7.911899472	7.141596318	7.286661328	6.303694577	5.96243422	7.161699711	7.360941077	7.896257685	7.246886998	8.223285072	6.643033017	7.221233393	6.704840437	7.862816758	8.109921788	7.687555867	7.595006246	6.226239984	6.550245135	7.964446712	7.651895658	7.944942024	7.865327097	8.159710549	7.842472947	7.49824187	7.356358585	7.733771657	7.659256134	6.263700128	6.705554352	6.671350556	7.065398417	6.159807366	6.410662493	7.160572433	6.646105333	6.332950389	7.019036963	7.666101032	7.64662929	7.014835624	6.640188164	6.598918128	6.364863578	6.375757125
391	6.217834019	6.735070729	7.032884835	7.341899186	7.212007348	7.333099618	6.793794397	6.735488594	7.037529875	6.713918759	6.793371915	6.56635332	6.111192415	7.010844384	7.607942151	7.3832874	6.576386972	6.61154387	6.335771622	6.543175318	7.065398417	7.297395032	6.682619582	6.605596708	7.244474319	6.864441929	6.983371607	6.928891801	6.512818873	6.845618692	6.961700267	6.995540577	7.012014569	6.957123551	7.136199025	7.1918553	6.934891644	7.082209228	7.269951527	7.403330617	6.762422423	7.072521273	6.706702456	6.949196698	6.996827639	7.068701719	7.085933537	7.229825504	7.187809363
392	6.5494945	6.562924418	6.445772262	6.493643939	6.052446327	6.143401975	5.99209799	5.862729066	6.237030156	6.297561949	6.30695637	6.555258466	6.697587195	5.970003208	5.963348873	6.11226412	6.368726997	6.330911367	6.414661065	6.498764327	5.87236419	5.939194841	6.366964549	6.456172933	6.357540222	6.307553207	6.387618813	6.435754132	6.099568486	6.356308327	6.279569068	6.482523513	6.034724798	6.121486875	5.962058992	6.108740647	6.137379284	5.927817798	6.043592078	5.884351658	6.160422826	6.106565789	6.385263295	6.36928618	6.155803162	6.021431606	5.930742409	5.924831915	5.793253463
393	9.215908688	9.331001221	9.159744622	9.325320917	8.116850602	8.261728999	8.072087809	8.410945602	8.968264905	9.010351101	9.053997887	9.414642326	9.394467615	8.070811488	8.015650524	8.045212134	9.189072948	9.260792035	9.276223402	9.372924174	8.166642816	8.169436605	9.213852286	9.263695728	9.511216826	9.302874302	9.537805537	9.698477146	8.687286798	8.889476399	9.422863948	9.478206273	7.87821899	7.975651874	7.956892258	8.221438676	8.064120961	8.151421581	8.038742929	8.242725006	8.092599489	8.118546498	9.050868074	9.161920752	8.029834457	8.217878642	8.077203717	8.157632699	7.869331415
394	6.226310654	6.224410243	6.080068085	6.14926508	6.660611545	6.61233557	6.774832658	6.886473011	6.0540936	6.051403123	6.024135672	6.220187519	6.307095675	6.646367568	6.64861227	6.702899827	6.220798316	6.08780386	6.169297934	6.201336346	6.879484955	6.670754985	6.051127716	6.083122852	6.087590494	6.161642247	6.231675055	7.771700318	5.99793429	6.105000028	6.375825509	6.198582297	6.626417713	6.673499898	6.755692336	6.722594221	6.802798279	6.707450773	6.691112162	6.689321002	6.737775725	6.604372447	6.184367995	6.200714692	6.671350556	6.635197379	6.717011238	6.764931965	6.746306027
395	11.25509968	11.31717733	11.20617511	11.19282508	8.701265315	8.83627064	8.526990314	8.098854659	11.71867035	11.31198862	11.1510554	11.43668225	11.34203849	8.225392211	8.669665083	8.881985168	11.15311285	11.00263998	11.30745467	11.33491605	8.038079617	8.52619952	11.23791444	11.16626798	11.10953487	11.35427669	11.41652388	11.5856574	11.52036524	11.27773499	11.57122442	11.30065368	8.258814	8.395584687	8.403176542	8.483717383	8.23504283	8.345815463	8.648634027	8.711330945	8.322630152	8.579135234	11.44210422	11.30280589	8.87110233	8.67669199	7.785713636	8.387725677	8.078924451
396	5.739589636	5.873939378	5.754959841	5.784390087	8.665215499	8.716464511	9.27075483	9.49052039	5.687174567	5.843305926	5.74535448	5.817904095	6.018413426	8.984439481	8.770867271	8.944752516	5.847571442	5.866555059	5.801802557	5.844947001	9.523330198	8.708752157	5.714236788	5.82931563	5.747260515	5.839442837	7.038615668	5.711531342	5.862950138	5.869697739	5.523303993	5.766291398	9.159744622	8.659696426	8.665631812	8.346498379	9.108250298	8.978818169	8.964152983	9.103953632	8.830754049	8.690607272	5.735119443	5.857660352	8.939592456	8.615160806	8.69552701	8.71199108	8.84116345
397	8.25068237	7.786609325	8.538097263	7.54369705	6.018921561	6.032572285	6.555131683	6.528849696	7.692399415	7.755726511	8.607915849	7.489904288	8.546087209	6.311627783	5.982110309	5.999324768	8.48769457	8.590308551	8.405814378	7.898282271	6.202615538	6.10714172	8.083811278	8.124475213	7.378323931	8.015089771	8.109215502	7.595276809	7.904594648	8.019313587	8.01863437	7.88337844	6.631075961	6.05777337	6.012156	6.012791043	5.970337112	6.113469381	5.98972431	6.746974386	6.068526202	6.096296815	7.851823977	8.105483728	5.800363642	5.890519179	6.063759496	6.06694062	6.308977497
398	8.013789716	7.888283244	8.25212203	7.834955648	6.356735329	6.243742442	6.811023134	6.820287566	7.846739391	7.555493612	7.97096165	7.463736888	8.119051155	7.034256307	6.583914489	6.539265216	8.166988066	8.109534657	8.056481761	7.620886008	6.881395059	6.877921613	7.822348102	7.787894171	7.91103095	7.967531492	7.981005777	8.117701792	7.93421759	7.795821375	7.810477499	7.630380045	6.993785461	6.805456165	6.573101782	6.528328062	6.887857233	7.209431707	7.027224432	7.100244222	7.061241728	6.94448022	7.760834652	7.870188107	6.421728078	6.547124469	7.027224432	6.795228679	7.077485413
399	6.723797338	6.901644684	6.857774369	6.943538972	6.112456929	6.097745465	5.992250167	5.952880128	6.998006981	6.734782925	6.843581043	6.483625871	7.167331763	6.071668266	6.175031913	5.954568064	6.72064822	6.989520097	6.860652822	6.953233912	6.053962168	6.020628354	6.799148362	6.974443565	6.599971299	6.979681897	6.899173659	6.810931447	6.673853088	6.781608023	6.741491084	6.888707826	6.042961985	5.985030827	6.188939059	6.174228507	6.246695299	6.318466305	6.231602069	6.078496298	6.103017583	6.107268732	6.821645531	6.870047998	6.090897111	6.263477966	6.120170789	6.088094079	6.161003888
400	8.414444685	8.700243674	8.772303589	8.505671823	7.35445678	7.356621006	7.532776788	7.803509258	8.603541477	8.837759692	9.047500733	8.078301694	7.905855277	8.048744676	7.735812246	7.93032034	8.770272352	9.108704383	8.578947469	8.368363973	6.877144608	7.628644423	8.833206779	8.746772787	8.754938518	8.827641292	8.885597085	8.608507668	8.161365123	8.33513371	8.824984997	8.793462288	7.712719893	8.060835074	7.737996315	7.533769581	7.838710159	7.908272887	7.566150843	7.652317543	7.286550261	7.624128877	8.348223028	8.972659677	7.920000223	7.483478652	7.592715842	7.981335153	7.506538533
401	5.926297178	6.088094079	5.955222227	6.128198353	7.464686452	7.479732933	7.504133614	7.652585449	5.959601226	5.938284931	5.996713586	6.107204105	6.198582297	7.392739888	7.367032711	7.496929685	6.084659025	6.042620451	6.053495437	6.204235584	7.803020613	7.839159099	6.148736137	6.110894929	5.980839264	5.96452665	5.95106558	6.030058472	5.751388429	5.945998475	5.831829455	5.992862796	7.435592296	7.591704372	7.568983811	7.601900018	7.57439792	7.685837768	7.292758787	7.221679158	7.619568354	7.640688723	6.088855638	6.052901444	7.679641931	7.810021133	7.862450385	7.874581069	7.299143604
402	5.671274388	5.858686021	5.756533842	5.853560823	7.89468335	7.457149615	8.350752037	8.737210627	6.106238673	5.939850861	5.717403903	5.914274758	5.812255306	8.88919829	8.297598304	7.707017548	5.801031557	5.750371131	5.864580515	6.037338426	8.518516151	8.330500844	5.86172242	5.820774615	5.941765666	5.861391982	5.679259307	5.856841904	5.563883166	5.829645249	5.7978302	5.919635855	8.555792943	8.23519205	8.035478795	7.916341092	8.822449376	8.634775921	8.394930754	8.516325464	8.411682465	8.185105127	6.011467942	5.906946456	7.871342696	7.900012374	8.695359711	8.18577989	8.787409429
403	5.668341681	5.741955921	5.671440626	5.749154562	8.904104661	9.19621042	8.594525007	8.634775921	5.850073757	5.762569344	5.700672974	5.867703198	5.832934585	8.769071591	8.911256528	9.193731037	5.797350317	5.766039511	5.759206585	5.88820139	9.075683537	9.092977948	5.781800921	5.732229305	5.763213572	5.74056378	5.732799084	5.737794393	5.742586093	5.828525287	5.741271291	5.743195904	8.291021956	8.563385802	8.291021956	8.446774953	8.381798106	8.497444903	8.709807819	8.667458499	8.433353115	8.656914093	5.607926647	5.782150417	8.928586899	8.850583021	8.899302302	9.068110032	8.481516673
404	7.279594886	7.925357125	7.794021906	8.041052919	6.19264606	6.268658822	6.168668867	5.918371285	8.073098398	7.538058274	7.503188635	7.588904369	7.711709915	6.264301349	6.256764201	6.115287512	7.553942798	7.652585449	7.434237945	7.778723515	5.932717982	6.008309516	7.516441154	7.666720126	7.981950663	7.626791033	7.503331851	7.815974978	7.89102709	7.904594648	7.714343738	7.639500412	6.170449108	6.126585312	6.100611406	6.30462148	6.135831166	6.018660465	6.220580589	6.10168207	6.165355474	6.241959622	7.709084068	7.825937198	6.693258718	6.333448266	6.089258173	5.989870084	5.984775446
405	6.614053974	6.905305876	7.316087827	6.882505559	5.704707303	5.602151521	5.688036503	5.604503406	7.012098497	6.568754815	7.057435544	6.67253578	6.929765084	5.650692667	5.658623314	5.614870893	7.173863099	7.168980455	6.939914656	6.664367651	5.737037619	5.609866313	6.842793039	6.977192004	6.769582936	6.814851641	7.012302774	6.924645262	7.095525359	6.940883057	7.007862714	6.693165144	5.791473612	5.63554216	5.684814647	5.562761552	5.700967625	5.656206331	5.63834255	5.573096516	5.734577043	5.568860592	6.778940116	6.955366993	5.635747668	5.58819092	5.7553849	5.627355942	5.639055349
406	5.962669357	6.053881922	6.054018098	6.044529261	6.157619801	6.10283788	6.149570016	6.125305503	6.032208029	6.118941834	6.06023217	6.039224121	6.136534529	5.973166683	6.09002588	6.14247667	6.002714788	6.005586217	6.109645553	6.142216773	6.249517246	6.072410511	6.029795527	6.106940018	5.982532738	6.009980494	5.992718766	6.100492171	5.812376084	6.06694062	5.898927883	6.196703445	6.196907038	6.249735559	6.131488973	6.221087173	6.169157777	6.13076423	6.106238673	6.042114204	6.136602159	6.130967351	5.977519676	6.115047407	6.069069182	6.078625634	6.098174617	6.142795949	6.2314643
407	11.0259988	11.52300305	10.60303486	11.408209	6.974983489	6.616657042	7.612173297	8.396277772	12.05258037	12.47167931	10.47056972	12.88952381	11.11559617	7.963462675	7.43032589	6.812447544	10.16202072	10.44382171	10.66059421	11.10572074	8.563385802	7.436127188	10.84423383	10.68048106	11.2571529	11.13965718	10.67950991	11.62654841	11.37064402	11.75124781	11.12852434	10.47421859	7.871190154	6.90882811	6.889914048	6.91335789	7.661974212	7.992121314	7.382353031	7.697154808	7.375571074	7.165002243	11.39641633	10.89537116	7.02671021	6.721952472	7.433820697	6.98621013	7.315565715
408	5.706139794	5.810328562	5.732533019	5.787309852	5.680610864	5.904573824	5.779437102	5.768868348	5.61868361	5.749931106	5.652502396	5.761640157	5.872260831	5.640047396	5.761299777	5.677144471	5.886995176	5.811358777	5.709887614	5.787931452	5.75022999	5.630806198	5.837342389	5.821780232	5.843900421	5.734051394	5.642142876	5.795303346	5.452060742	5.79100111	5.545429521	5.774280475	5.864889627	5.655480664	5.810075287	5.675954931	5.735119443	5.641919203	5.713256219	5.644491558	5.716616567	5.82503333	5.731712471	5.795589101	6.038245456	6.210487011	5.672278567	5.750020477	5.82928276
409	7.005225902	7.544846324	7.19914061	7.350582972	11.01877207	11.00101553	10.72394931	10.4509482	7.483985694	7.245870539	7.136199025	7.371191501	7.007032746	10.46646448	10.82711684	10.65194319	6.970548566	7.152880753	6.783525699	8.310155006	10.72757943	10.74667075	7.15055786	7.634866017	7.015811926	7.353182448	7.075570274	7.224996264	7.201512248	8.0567744	6.815729056	7.312474844	10.84817644	10.73106104	10.97686613	11.21350375	10.61428219	10.38726064	10.8559773	10.62246959	10.99308444	10.87586007	7.424649727	7.414509167	10.98058966	10.98478037	10.75628166	10.68253025	10.56563338
410	6.117867649	6.062979028	6.370619827	6.000082294	6.564547789	6.67316036	6.616980659	6.261590213	6.036731503	5.851046818	6.631780647	6.285518259	6.216992114	6.335206359	6.250231012	6.656846569	6.625243473	6.294841905	6.066276148	5.860910157	6.202790871	6.416519876	6.551540177	6.079038953	6.018660465	6.110122996	5.959246504	6.195058704	5.806660216	6.472712475	5.802947396	5.946530206	6.553167462	6.703287549	6.555522735	6.634715187	6.512480535	6.663186687	6.349624089	6.302042347	6.521439245	6.579004312	6.068857168	6.770659322	6.872269417	6.801602439	6.32658515	6.56057008	6.246274164
411	10.48917844	9.975075247	10.81737184	9.568075212	6.557831995	6.669314059	6.34797725	6.406803879	9.036491485	9.17361244	10.63401822	8.879240967	10.72248939	6.19753172	6.419763254	6.875991755	10.50107675	10.37632553	10.74933153	9.542224158	6.388041485	6.397522555	10.42953683	10.21035361	9.844138454	9.995401302	10.51251263	9.691164422	9.818042747	9.247015949	9.898473073	9.762637688	6.335605374	6.68544961	6.576316602	6.768909402	6.221943738	6.306531403	6.371882122	6.40412353	6.337601676	6.534600112	9.816194502	10.19831396	6.717646627	6.626763972	6.420364635	6.641111742	6.085006803
412	7.638332261	7.901010531	7.897856047	8.335647463	8.971969978	8.843900406	9.198813651	9.75671534	8.604036124	8.162002309	7.617362652	8.05712285	8.107577573	9.365974046	9.219722774	8.511857877	7.70305265	7.714776229	8.285981489	7.817142655	9.510942383	9.223290082	8.162159075	8.068405933	8.146144161	7.987163976	8.501527929	7.989403684	8.027400735	8.751501264	7.360006983	8.050754531	9.451386169	8.843709574	9.05963217	8.712181602	9.305564206	9.449353429	8.873715776	9.372646341	9.104172602	8.720838416	8.094158661	8.134769024	8.529842124	8.821177631	9.406750852	8.93746096	9.560902041
413	10.36942592	10.90228506	10.37864652	10.76907477	8.810093703	8.830339618	8.77785785	9.469366738	11.17363215	11.04730011	10.16573047	11.1643954	10.66618901	9.074728848	8.639460731	8.6916165	10.33587822	10.18535404	10.52396871	11.36711396	9.41206119	9.143571726	10.59803258	10.74562401	10.73530726	10.71073681	10.3211007	10.91905741	11.36330525	11.01244028	10.99920992	10.8769443	8.680800254	8.568581734	8.581292889	8.660104584	8.762186019	9.166839387	8.511508667	9.054213167	8.84011532	8.876521306	10.89996305	10.68300422	8.73985459	9.094486001	9.14075976	8.992720718	8.412770031
414	8.518149991	8.49015281	8.537354498	8.443029721	8.910300016	8.922866619	8.643423209	8.488063799	8.671552151	8.654621129	8.472121832	8.408796716	8.741049169	8.654444162	8.754707987	8.977719398	8.328610031	8.416076766	8.592941424	8.577602672	8.7435233	8.574951426	8.471577296	8.53043629	8.28687482	8.534022578	8.535725833	8.523207434	8.500792368	8.430669249	8.472642737	8.464901195	8.724207091	8.883649962	8.726712709	8.878097043	8.534953461	8.696135215	8.649852801	8.79820576	8.663076112	8.859357138	8.453464269	8.475386814	8.827641292	8.87110233	8.611910848	8.804337924	8.799029877
415	6.96295984	6.945641842	6.971947021	7.136380308	8.423403923	7.844116112	8.392069385	8.782498834	6.620528677	6.759418641	6.901045074	7.008159233	7.130426264	8.767878997	8.093686901	8.396101169	6.808731412	6.916037584	7.147554818	7.107468662	8.593726496	8.737210627	7.086634321	7.092610574	6.777046956	6.779704119	6.817290985	6.940386247	6.322765082	6.712677712	6.903024103	7.104670186	7.787459153	8.34530782	8.174601611	7.936975194	9.304474087	8.379542231	8.886033489	8.581470259	9.031842971	8.551156758	6.843094184	6.934174477	8.324750907	8.281639101	7.929664552	8.0792372	8.36965144
416	6.689427126	6.636944914	6.883160064	6.818337359	6.360521876	6.33995428	6.398844363	6.208216952	6.888756871	7.21399923	6.943538972	6.791248759	6.901045074	6.161136657	6.277378896	6.299656228	6.784052013	6.777139304	6.750022318	6.89505222	5.971288778	6.254275707	7.004621635	6.956591326	6.615638041	6.85837087	6.843679937	6.528734339	6.391326703	7.150756096	6.56555238	6.690761867	6.313077114	6.291862896	6.392597033	6.401712306	6.037001895	6.27072769	6.298869776	6.265278399	6.179412538	6.27583955	6.806704623	7.12099324	6.158453338	6.286452279	6.420431755	6.527256839	6.024507045
417	7.060217474	6.341036631	6.760013556	6.837505805	8.212214881	8.220094502	8.374281559	8.606967505	6.578440853	6.997727674	7.071623115	6.696596255	7.2246318	8.875097955	8.444343817	8.258222963	6.875168437	6.802604179	6.627471109	6.706484319	8.55918671	8.538473828	6.976846948	6.825768529	6.542593342	6.938270925	6.891312979	6.788944326	6.636265612	6.852431741	6.626503527	6.865144849	8.472303328	8.203310036	8.255529356	8.406346714	8.601370443	8.52771981	8.355013607	8.659896429	8.424842994	8.321612003	7.064956677	7.022603021	8.126828035	8.343229531	8.330352358	8.043974805	8.438623951
418	9.012429597	9.203130364	9.086746276	9.342688882	7.18649839	7.148935796	7.030854193	7.277944045	9.073768037	8.925288658	9.094990232	9.492841245	9.186453135	6.987471161	6.982523085	7.597923984	8.889682389	8.953530802	9.160002725	9.283249722	7.299143604	7.091802583	9.30104804	9.124051713	9.106810646	8.96032451	9.132464256	9.299463079	8.814250256	8.97729335	9.265537611	9.406270997	7.212790499	7.220065674	7.22778445	7.297658762	6.955578846	6.975505431	7.228090001	7.289908034	7.021877805	7.411705615	9.084704473	9.13468675	7.329390165	7.232303706	6.916431764	7.030230278	7.042555451
419	8.389385056	9.84939569	8.762956813	8.888748483	13.20681393	13.03806733	13.32096931	12.3501472	8.889904557	9.189784867	8.325113913	9.222037231	8.850831726	12.59480032	12.95762113	13.22917385	9.62659807	8.38577013	8.124475213	9.058161632	13.13238277	13.03155402	8.155624773	8.642997355	9.464370922	8.839672727	8.288811603	9.917192918	9.016707492	9.019093858	8.89704628	8.613424923	13.2345224	12.8311895	12.98650576	12.69394081	12.69008572	12.99583477	12.86978739	13.00009758	12.5163965	12.7280963	8.493424373	8.507922886	13.42394025	12.76532622	12.49995598	12.74668602	12.86322692
420	8.609080144	8.960557792	8.49782776	9.211369151	6.217450436	6.147629425	6.550066516	6.610886852	8.728279418	8.779031062	8.616675821	9.446303984	8.882197345	6.548211027	6.429821475	6.273289882	8.488630039	8.736582179	8.547258724	8.853669282	6.648022751	6.355387246	8.661371348	8.899520731	9.289102561	8.944752516	8.691009026	9.380154981	8.58607516	8.988833686	9.043984081	9.39475075	6.343597457	6.223157321	6.487917606	6.330452739	6.413759545	6.4620506	6.260323454	6.40439984	6.306022982	6.318466305	8.818075289	9.06682411	6.13308907	6.193049659	6.429272128	6.348975808	6.489322351
421	8.844169797	8.505671823	8.26000518	9.064805377	10.82005915	11.10694848	10.32699125	6.702624748	9.197792958	9.103684807	8.438118108	8.691009026	8.534022578	7.558921054	9.282679662	11.18862475	8.11090797	8.266698466	8.493659461	8.639460731	8.116850602	9.532370535	8.591660735	8.55135066	8.302539536	8.683583075	8.54321869	8.585637193	8.727502494	9.527581307	8.965259455	8.462254087	10.1118521	11.04290558	10.85920191	11.62654841	8.778423172	9.866815789	9.446014795	9.180480467	9.066336054	11.24555659	8.804545006	8.737416221	10.83147886	11.57362351	9.547730172	10.66671693	9.148202018
422	9.141828889	9.647872502	9.40378148	9.738320359	7.248881904	7.03490882	7.152982453	6.774075279	9.680826926	9.582937856	9.347380104	10.14097262	9.469366738	6.779607786	6.974983489	6.814097009	9.276223402	9.381531018	9.301571775	9.696525793	6.956486754	6.973572069	9.292025164	9.696525793	9.353664869	9.419577799	9.262389627	9.710007481	9.460520285	9.610884659	9.717215543	9.569565712	6.919881403	7.002951698	7.1043425	7.098859286	6.672983494	6.803798338	6.785486471	7.068051707	6.795145962	6.829195908	9.511216826	9.457335388	6.604892396	6.574243654	6.815846772	6.579347915	7.36042649
423	11.86369582	11.17843126	11.57879603	10.75059958	7.151696035	7.037170071	7.420927306	7.72388745	10.30227436	11.20617511	12.09646214	10.1995768	11.91192714	7.695579853	7.284856763	6.947436263	11.75852879	12.06637866	11.76070492	10.99802378	7.715693303	7.394145592	11.58390097	11.69381128	10.00961143	11.42204691	11.58390097	11.34657218	10.74933153	11.26398384	10.72200908	10.95208251	7.302873592	7.134678991	7.054662575	7.107705559	7.405579918	7.233134381	7.352878178	7.312110947	7.236684623	7.280647297	10.85361896	11.43668225	6.984808665	7.107705559	7.603116835	7.325073173	7.161164462
424	6.975955583	6.353177873	6.587976944	6.907957492	8.965259455	9.19297391	9.038879126	9.094227515	6.471025484	6.858839334	6.547222165	7.669505519	7.128250576	8.776668093	8.626886638	9.281115281	6.84183817	6.43848054	6.450018049	6.789368237	9.121426136	8.83113798	6.947985826	6.546302882	6.666234403	6.899779183	6.311627783	6.61559332	6.952023354	6.936810774	6.550329918	6.800091181	9.028804122	9.466729036	9.092769482	8.926621671	9.090164428	9.310628129	8.926840537	9.507412293	9.780294147	9.42746899	7.247121675	6.616213356	8.7092063	9.118934703	9.249551961	9.041608322	9.565614394
425	6.46970351	6.492020945	6.502770524	6.660772815	7.838412405	7.816417296	7.71394162	7.76821773	6.252331358	6.412046504	6.527918115	6.67752969	6.707157661	7.995892066	7.808105807	7.85211995	6.483070208	6.460606312	6.634532274	6.651987827	7.705023897	7.927957537	6.641539519	6.630607593	6.35362229	6.414421053	6.443881835	6.451958857	6.289329805	6.451753166	6.417509152	6.622673833	7.464361514	7.902834289	7.819484463	7.940569245	7.973378103	7.822202008	7.76830474	7.851228863	7.733636918	7.825348316	6.533318025	6.580767066	7.687555867	7.847349765	7.839751463	7.894389877	7.821696304
426	5.783236406	5.813461787	5.667415194	5.81717416	5.740089451	5.683924336	5.796135776	5.601478792	5.710650251	6.069254854	5.923020011	5.89002204	6.178067875	5.561535765	5.530765901	5.747260515	5.894685653	5.869513287	5.956525645	5.997797478	5.57226584	5.734987137	5.972487006	5.839924989	5.824395963	5.855669921	5.892349758	5.942972429	5.795589101	6.06964479	5.746279499	5.872001463	5.642890554	5.787372498	5.897527017	5.780257617	5.648434307	5.737239413	5.66039809	5.691918049	5.832934585	5.786145813	5.86084669	5.897700512	5.813652439	5.76854242	5.681774291	5.845766989	5.574540848
427	6.782686977	6.840508965	7.249263211	6.95815647	8.657111543	9.015545699	8.277032284	6.814764426	6.605831038	6.67752969	7.034374827	6.702278015	6.989520097	7.483985694	8.509437356	9.015763937	7.115449499	7.01555027	7.123608086	6.844627288	7.264171501	8.423983695	7.013977747	6.895781061	6.903024103	6.81542982	6.663569092	6.809205379	6.935093145	6.814297937	6.681696593	6.816606936	8.363540737	8.976630044	8.879017434	8.970149202	7.632416336	7.746408432	8.35867685	8.081402798	7.799488973	8.738796793	6.905204061	6.895557326	9.106390762	8.958715243	8.196417245	8.841600733	8.102054188
428	6.429749735	5.99206072	6.024225151	6.251836321	10.41936986	10.33463944	9.581984578	9.037006428	5.97734717	6.173189688	6.125099988	6.158897354	6.61559332	8.772509678	9.421953591	9.931907256	6.259532413	6.205616297	6.052766074	6.139070805	9.530196311	9.518518698	6.364365462	6.163389044	6.041602698	6.297915769	6.152585831	6.115363222	6.049439468	6.245765756	5.989235755	6.186263998	9.399483837	9.361151036	9.213852286	9.170781648	8.968959262	9.331830138	9.47338832	9.442794839	9.065045051	9.386186386	6.242895737	6.193840647	9.952944132	9.372924174	9.017849671	9.794353575	9.050155643
429	11.57538543	11.5574007	11.62654841	10.96465172	12.11869599	12.01821742	12.2243278	12.77334337	10.74515664	11.27831751	11.70096582	10.78297873	11.88943776	12.27825798	12.3131082	12.38178332	11.40671271	11.57037309	11.58646096	11.22096802	12.41668183	12.46862064	11.43509454	11.62328662	10.84866667	11.53492134	11.39239702	11.16102368	11.20686501	11.19682395	11.43747575	11.50167094	12.68624479	12.52560286	11.84886067	12.05371749	12.39479173	12.87187633	12.49842581	12.0331537	12.01821742	12.06167131	11.19010406	11.47461514	12.50669845	11.99735447	12.45248211	12.17368852	12.48747058
430	6.198582297	6.535641621	6.547389658	6.56606574	6.495801722	6.31559339	6.015357409	5.784548449	6.332751571	6.691233717	6.545132935	6.753869486	6.708396148	5.868683666	5.927985821	5.975773073	6.55120591	6.501062494	6.405249671	6.523857306	6.16647022	5.82098174	6.582800157	6.580859108	6.755889057	6.463806685	6.422927997	6.809408972	6.799595208	6.855663963	6.316663861	6.524926563	6.056131853	6.375227881	6.253027605	6.150096863	6.224208593	5.832181642	6.230337104	5.893981898	6.423395755	6.281648659	6.545597836	6.633419818	6.367464138	6.449522392	6.047889889	5.88904376	5.993995308
431	6.802492403	6.571175102	6.975809465	6.972634911	6.538699095	6.565599116	6.385147047	6.485807566	6.981291116	7.155757785	6.840466352	6.697855885	7.009567035	6.285752623	6.405834431	6.386381555	7.000532612	7.001658804	7.160862992	6.805844928	6.48338745	6.507261289	6.997490867	6.862417528	6.842471964	6.961087769	6.845230681	6.855471905	6.784725932	6.948070058	6.98641574	6.891839879	6.339432253	6.559652095	6.403487565	6.383367619	6.546975405	6.493213787	6.314147983	6.453323278	6.372032795	6.465245813	7.001334237	6.855956517	6.638228081	6.520205321	6.446151795	6.492269092	6.305341792
432	5.683108606	5.656256388	5.724708401	5.678360309	6.022228155	6.172351004	6.236414288	6.25965976	5.650142257	5.717235921	5.714772284	5.770757547	5.668303641	6.338559411	6.186507805	6.18668117	5.849156109	5.651582664	5.842958237	5.625956567	6.33840966	6.247368556	5.845157936	5.684776891	5.783606374	5.63310701	5.776848017	5.649691081	5.834131751	5.746135815	5.480874703	5.65629618	6.128479126	6.163172558	6.21666723	6.275761081	6.223288532	6.17117964	6.059757754	6.133713809	6.623808361	6.254144354	5.876664022	5.687256683	6.117437366	6.268534085	6.204440017	6.176794913	6.347413576
433	6.05994623	6.19387356	6.582111903	6.313290935	8.936313156	8.418236975	8.770650671	8.688680638	6.560485294	6.112797682	6.212297333	6.185254381	6.342710354	8.924618514	8.864684381	8.262782307	6.306175687	6.243742442	6.562995617	6.608365032	8.97085935	8.634369078	6.607974552	6.368877177	6.181425694	6.208340201	6.384048367	6.216922239	6.377114363	6.291250227	6.433408492	6.367049708	8.626982658	7.787894171	8.001339673	7.971194035	8.76088209	8.415896756	8.598848422	9.281115281	8.59691815	7.968152593	6.438857327	6.260909849	7.91875273	7.89768612	8.35867685	8.013789716	9.098943157
434	6.221017928	6.253639909	6.224595284	6.228330143	6.582800157	6.04956774	6.434049477	6.243031022	6.064792466	6.149026296	6.1801366	6.339636203	6.367464138	6.564333267	6.550287527	6.681045655	6.199977994	6.108776579	6.23697749	6.305120212	6.169911822	6.364210341	6.347170246	6.27970044	6.26956945	6.280051643	6.043553908	6.251701915	6.380563187	6.451816307	6.136602159	6.202514342	6.105330012	6.234026885	6.190902201	6.194754886	6.325710706	6.602183246	6.318815531	6.540376835	6.10401537	6.302692004	6.404032337	6.301688227	5.986887195	5.994309553	6.062312294	6.407502497	6.30210698
435	7.620955856	7.19689518	7.333339824	7.550439618	9.60663639	9.080926437	9.425705018	9.592423834	6.82946729	7.396079757	7.667578078	7.362244769	7.446764997	9.490263464	9.5250765	9.25039522	7.331014676	7.464754432	7.640315696	7.649502252	9.273024785	9.273024785	7.793446014	7.493234841	7.250472009	7.199701552	7.424223693	7.214114644	7.010421433	7.114906247	7.29567558	7.410786935	9.431888046	9.290292885	9.599335938	9.267896252	9.661997406	8.951031457	9.687085662	9.328484105	10.05491473	9.2956961	7.328617904	7.345779452	9.442794839	9.394467615	9.524437815	9.172845434	9.951142027
436	6.260461229	6.217763652	6.701775261	6.160422826	5.950889872	5.989751627	6.061972449	5.953980158	6.19623451	6.293934948	6.575513925	6.014805355	6.344480779	5.97011211	6.051064199	5.972994455	6.610125616	6.593724332	6.496963084	6.214207266	6.091929623	6.017359672	6.301061097	6.389482664	6.170589585	6.360322413	6.268200869	6.206421106	6.407036549	6.526938506	6.166541112	6.160756593	6.223419089	6.031098644	6.101286915	5.970187266	6.017484209	6.029437395	6.110894929	5.971876744	6.122643631	6.102337659	6.408347603	6.521439245	6.222550414	6.010774197	5.882903733	5.909344252	6.23533461
437	9.151278985	8.875097955	9.274065805	8.829354551	7.464104059	7.170732164	7.868269043	8.202618758	9.583552277	8.812777632	9.09870423	9.060121169	9.402948801	7.750548355	7.495577229	7.262738496	9.247779358	8.771451872	9.334109806	9.423145332	7.878061516	7.56724762	8.999360775	8.936518593	8.478461447	9.469643221	9.137051111	8.772100761	9.307650596	9.459617962	9.088112613	9.086746276	7.65853811	7.33872117	7.500330639	7.374828107	8.014484626	7.743151507	7.719617145	7.635760898	7.687212424	7.547904619	9.498131203	9.214881476	7.410909755	7.523122583	7.641550739	7.464104059	7.639662217
438	5.723436469	5.81051091	5.782860954	5.870795071	10.50204363	10.19666359	10.27169156	9.981170249	5.860630386	5.846872848	5.849247203	5.865850153	5.903405549	10.71944286	10.58285501	10.13185104	6.020000929	5.783068981	5.927628235	5.944414988	10.22784269	10.41469024	6.001026625	5.820505882	5.715701345	5.813258635	5.947353606	5.887246809	6.080003773	5.967009401	5.792856944	5.879843657	9.968633843	10.11551804	10.24589992	9.99822796	10.76691318	9.685419277	10.86668472	10.26349947	10.41820313	10.25108824	5.830183563	5.907425274	10.43835281	10.12124864	10.21269021	10.0877287	10.44514031
439	10.25149751	10.63105828	10.62612217	10.8210307	6.16950175	6.184114362	6.216922239	6.441037	10.91004622	10.77977304	10.54325468	10.93087149	10.39992986	6.098303026	6.098174617	6.135732909	10.49270089	10.30275254	10.52111621	10.75302569	6.220662514	6.12121672	10.54987038	10.57835399	10.93190387	10.50344905	10.55084212	10.73698645	10.8837617	10.74562401	10.81579647	10.50893312	6.072273766	6.085261886	6.160488706	6.151231799	6.323655088	6.216757617	6.051589475	6.034660715	6.135632962	6.168131144	10.71281651	10.6069408	6.201401832	6.337386639	6.156203856	6.222300465	6.112797682
440	9.89949665	9.850749973	9.970351659	10.23633014	9.450513266	9.471388537	9.207121731	9.21670776	9.678057446	9.832726712	9.705104482	10.05119887	10.10464088	9.554242608	9.567157579	9.203651083	9.850749973	9.932706368	9.822611322	10.06251187	8.910300016	9.356178639	9.831328463	9.903116507	9.790983306	9.861737142	9.980042605	10.10310356	9.853781988	9.994299788	9.864428437	9.989326733	9.174167546	9.256957198	9.141828889	9.2108179	9.35033545	9.341107547	9.474278361	9.398878204	8.742295327	9.064366157	9.970989636	9.871473713	9.210557985	9.033642063	9.387595688	9.379314379	9.289568339
441	7.828603891	8.384828246	8.030303996	8.252802108	7.754681937	7.513753795	7.542501355	7.945017678	8.523381059	8.325113913	8.501629223	8.448066964	8.284196962	7.032997693	7.549255697	7.854653369	8.246945452	8.276524703	8.14987736	8.126291306	7.24194017	7.233402958	8.035016624	8.535195901	8.062148488	8.067634925	8.273931604	8.33016333	8.053201488	8.316795112	8.317975731	7.943037914	7.05353496	7.482702914	7.410143538	7.830664493	7.100336401	7.204119063	7.020303458	7.179233445	8.059841175	7.527325323	8.124638205	8.032114068	7.756025229	7.671901911	7.44761552	6.831039284	7.814064474
442	6.588268906	6.651532166	6.820092993	6.792717243	8.701498265	8.135221597	8.192850692	8.204707432	6.635700628	6.67198639	6.725536459	6.90882811	6.712482059	8.950386586	8.669811437	8.890131365	6.814005928	6.778762833	6.927391534	6.83559962	8.501942407	8.944509601	6.828126763	6.783323252	6.704094775	6.633186238	6.805456165	6.962101793	6.837408116	6.763305517	6.630994105	6.674391152	9.274329796	8.962314689	8.636800599	8.769071591	9.159307032	9.161920752	8.575625618	9.348184277	9.535376789	8.980868889	6.721329996	6.719670587	9.030233929	8.609269876	9.027886108	8.905855744	9.043245814
443	6.635013994	6.586040029	6.952415376	7.09801226	7.569805147	7.648753732	7.644835407	7.972570061	7.242612974	6.835808315	7.037791758	7.258330607	6.835696131	7.492076197	7.49824187	7.453240984	6.751491411	6.795759844	6.893152433	6.98515414	8.091310853	7.797248123	7.077002586	6.992654667	6.877921613	6.900642274	6.848626124	7.082209228	7.239224605	7.238211797	7.126578961	7.081614052	7.643405211	7.634165122	7.436383274	7.539999695	7.610929283	7.772090009	7.462262658	7.523480462	7.547492712	7.550300488	7.059095909	7.032884835	7.606680538	7.766912169	7.789269254	7.659811677	7.451590574
444	5.703129803	5.73986975	5.683380608	5.795303346	6.772536801	6.509481293	6.70391027	6.785216417	5.646627923	5.759236989	5.817648275	5.861039122	5.847519353	6.950254281	6.631609547	6.474288294	5.918560624	5.776713962	5.749189072	5.834324359	7.017720269	6.791705158	5.77192079	5.808775942	5.775665371	5.695424959	5.672364254	5.764180509	5.90121083	5.798074209	5.611397427	5.78411056	6.86775887	6.682519948	6.596596592	6.73259209	7.175272217	6.649897336	6.807712295	6.997647657	7.404134997	6.898170261	5.728325178	5.837342389	6.688045859	6.628209181	7.01418134	6.280827743	7.247572868
445	6.631865201	6.907391859	6.937837903	6.341711472	7.970280894	7.950241039	8.205025782	8.426958629	6.638228081	6.635459252	6.776324336	6.65959763	6.62257132	8.454025351	8.007017258	8.110093001	6.778150639	6.56792043	6.760438138	6.949288594	10.08993601	8.369041819	6.748641385	6.726531178	6.541073815	6.591602965	6.746126686	6.672488776	6.842421304	6.776112978	6.723882999	6.6403694	7.966544405	7.979562122	7.969951644	8.303868944	8.401514664	8.274300546	8.016825252	8.065594465	8.284196962	8.198070249	6.694540338	6.931594851	7.918606996	8.217012427	8.127007803	8.004901791	8.134079606
446	6.995595582	7.5879297	7.350962043	7.181107706	6.215759189	6.803299981	6.361581269	6.880778338	7.748642236	7.495696711	7.486832879	7.531664469	7.204701414	7.387642167	7.404631227	6.564417317	7.370030479	7.435343979	7.229431279	7.369198471	6.506676796	7.26754626	7.71990799	7.40063282	7.423965244	7.326083413	7.538220542	7.75780721	7.881166853	7.939798695	7.473976458	7.371319296	6.473667288	7.249623112	6.641752217	6.899779183	6.413063094	6.763852671	6.872659938	6.552986583	6.587091228	6.719943809	7.476247315	7.679030578	6.901141589	7.358471793	6.761617996	7.116504286	7.553804537
447	13.3693253	13.44435053	13.45108892	13.19087787	8.23504283	8.239140493	8.4140844	7.909073307	13.51063561	13.2345224	13.42720829	13.01804885	13.1853566	8.966382131	8.716464511	7.020609778	13.38131077	13.28822847	13.84958809	13.25208469	8.574067811	8.064401365	13.19087787	13.56507039	12.99583477	13.44075458	13.56118076	13.10931313	13.45461317	13.47672668	13.51783459	13.41703371	8.218388156	7.857759768	8.009271942	8.187757037	8.765309202	8.093686901	8.979058623	7.781989522	7.7978156	8.339448456	13.34388182	13.53928418	8.446774953	7.593101792	8.769677537	7.519331975	7.978787347
448	6.238744478	6.336321254	6.585475968	6.438928939	6.316733855	6.545041167	6.478615394	6.467150649	6.42593223	6.255099046	6.407665437	6.471245541	6.493213787	6.798287599	6.674543555	6.899460765	6.346242519	6.356590664	6.499208255	6.468670407	6.217217694	6.877320776	6.413612214	6.37743369	6.3798398	6.53982828	6.153506483	6.405942186	6.4563451	6.488287653	6.295148362	6.428403049	6.496435619	6.726062684	6.228030315	6.679982704	6.336400175	6.590492058	6.479245649	7.022722423	6.509259639	6.769667921	6.606604253	6.385803194	6.685658722	6.785395491	6.646025096	6.661561669	6.685365472
449	6.702192139	6.722853845	6.725458859	6.985462835	6.695910203	6.778662942	6.310981122	5.806137077	6.717687495	6.689585636	6.784685812	7.27194772	6.893202459	6.071344839	6.067060414	6.257925765	6.813233394	6.753869486	6.959325891	6.988899383	5.799324043	6.018473193	7.065534706	6.861180811	6.846330026	6.750197081	7.090938431	7.228200149	6.972489377	6.980899684	7.045000266	7.133954891	5.913045936	6.176027691	6.167745411	6.321661277	6.055796761	5.954568064	6.38776285	6.14083436	6.131838387	6.17834095	7.00430298	6.879104565	6.500983476	6.280466666	5.889903913	5.975022384	6.169329172
450	11.06183117	10.34158344	11.44670421	9.951142027	7.458246697	7.733496422	7.320282567	6.905913102	9.858030891	9.929724745	11.43144004	9.53602265	11.50731858	7.236903497	7.946152145	8.08463093	11.47878937	11.4647423	11.27773499	9.989326733	7.217002826	7.376549769	10.64857677	10.75999588	9.724170957	10.85361896	10.62199085	10.0048303	9.942903835	10.09520669	10.3554078	10.32532414	7.512913769	7.944181529	7.800602079	7.351841735	7.401069009	7.19914061	7.458113818	7.43717084	7.663092592	7.575931066	9.982203435	10.57265293	8.04197031	7.434092056	7.651895658	7.850818749	7.252753101
451	6.261818879	6.255745363	6.438251463	6.596348733	9.357025018	9.206312495	9.494831655	9.116299866	6.141432176	6.173469645	6.409288565	6.444862393	6.527539691	8.891465449	8.803647247	9.564721557	6.295957892	6.220798316	6.284922277	6.253929444	9.382862262	9.029052718	6.502115479	6.479419498	6.222866864	6.379220402	6.304530573	6.198724218	6.481432054	6.373481838	6.172276932	6.278183632	9.264209303	9.439164391	9.094227515	9.235991502	9.268162371	9.671226674	9.542777805	9.245025293	9.673370858	9.444642274	6.519444847	6.610811958	9.431056102	9.301289982	8.59009972	9.261281334	9.257564267
452	10.34611779	10.94840221	10.87586007	10.50893312	8.845457893	8.952676561	8.671372285	8.823921978	10.47469218	10.0529825	10.51514061	10.59609632	10.46378879	8.999555287	9.230090821	8.994931867	11.02382938	10.35587691	10.42953683	10.0706431	8.74474716	9.027000203	10.51826671	10.18852053	11.59383783	10.14878439	10.47919488	11.06295664	11.44519826	10.30799704	10.18387006	9.988982748	8.902295718	8.910099413	9.091805374	8.929552785	8.886229203	8.776102342	9.19165453	8.96994034	8.642389515	8.709807819	10.33217722	10.08574585	8.842018242	8.556191832	8.759405476	8.776498881	8.555603336
453	6.726531178	6.659147898	6.66212374	6.882962278	6.694063493	6.405033498	6.237274784	6.325473306	6.885983023	6.976003851	6.795362511	6.639516757	7.076734715	6.554584421	6.575741218	6.546887635	6.952912258	6.601279713	6.919108941	7.118903926	6.561582329	6.607220866	6.873917108	6.771960668	6.365742637	6.757123683	6.507743516	6.626162185	7.015446742	7.082443007	6.735299271	7.066180585	6.101824258	6.256837165	6.281608264	6.253639909	6.340875385	6.396768076	6.415539596	6.627802718	6.178883602	6.246433835	6.954578442	6.640017009	6.322234519	6.256837165	6.28263218	6.405479583	6.38510834
454	6.422798381	6.695475428	6.982230103	6.794876117	8.869701433	8.461521785	8.669270354	7.584375167	6.511945342	6.568882809	6.755653073	6.717011238	6.795502996	7.813892312	8.794763692	8.867196642	7.237708487	6.684993261	6.740916427	6.554072016	8.345476812	8.41535543	6.670754985	6.572613203	7.093717563	6.483429967	6.591781251	6.702809962	7.221447453	6.975283072	6.498595994	6.543914619	8.386114462	8.808140346	9.074006603	8.976158941	8.309412317	8.585556862	8.758988463	8.118393319	8.544751898	8.889682389	6.660819217	6.630564607	9.018343692	8.886426931	8.894664723	8.787409429	8.452530274
455	6.194786682	6.222137368	6.319050507	6.480941273	6.451046385	6.444720668	6.120233752	6.113262282	6.111066536	6.183371915	6.457642454	6.650053089	6.523445575	6.283086817	6.17721174	6.278984218	6.388784787	6.300103398	6.499633644	6.540638098	6.038211751	6.18685136	6.420292574	6.466675953	6.319200008	6.301412583	6.285367624	6.44349833	6.294161897	6.460673608	6.300034585	6.499602355	6.133779054	6.534293349	6.057913355	6.33111442	6.22530333	6.141361804	6.437306656	6.091397356	6.0805686	6.480129747	6.514546372	6.475055149	6.714425517	6.319439965	6.095964523	6.257283707	6.210275117
456	6.866371028	6.875900152	6.771477863	7.301224927	8.661588437	8.798621443	8.55638263	8.634004915	6.885174937	7.325443758	6.813233394	7.39943023	6.987948084	8.795998775	9.045688385	9.142343568	6.592166028	6.609977662	6.825170204	6.882613526	8.459691152	8.891694366	6.834400646	7.145544495	6.921584989	7.117501121	6.893296915	6.875811834	6.989715187	6.858959012	6.835898732	7.048571687	9.000005563	9.047269999	8.697137003	8.895102231	8.830163002	8.732962235	8.828520933	8.995393756	8.641038968	8.970371939	7.228584074	7.316317675	8.923101617	8.720229958	8.865074348	9.007881299	8.704460031
457	7.029949697	7.501011883	7.323855979	7.517005059	5.754002648	5.854925414	5.754265114	5.820505882	7.812106819	7.507479831	7.21723459	8.036154411	7.515676215	5.98175086	5.957975466	5.895073235	7.054330224	7.02103545	7.061345974	7.768740505	6.741591689	6.038639257	7.212503687	7.316317675	7.483210018	7.501828877	7.177299226	7.318555245	7.576493543	7.591066829	7.511496519	7.664707813	6.641796917	5.850486428	6.055240794	5.792342811	6.045254688	6.163027128	5.940783634	6.223835799	6.734868222	5.783371353	7.843610553	7.572181573	5.72971159	5.748781187	5.86710202	6.073015162	5.923781358
458	6.705948598	6.961603466	7.099846328	7.294806428	7.759084727	7.689465918	7.893336194	7.927668092	7.313166699	7.133488644	6.953233912	7.213873851	7.117191488	7.513038395	7.642383145	7.712981114	6.934693083	6.714942589	6.940176926	7.295112375	7.928117532	7.924484451	7.051306519	7.023927947	7.329913767	7.006738683	6.933421437	6.986941145	7.257450671	7.269245519	7.039720659	7.223001675	7.538877066	7.499290637	7.608520999	7.707017548	7.816561511	7.952848991	7.639153116	7.765726634	8.035809864	7.733636918	7.355075102	7.183399627	7.872899038	7.94311986	7.895810573	7.883664712	7.554074386
459	5.974991666	5.866148391	5.977484864	6.033522787	5.988121799	6.543100862	5.932454768	6.194340885	5.907791878	5.875003099	6.188978448	6.175704945	6.022293745	6.678992441	6.529321601	6.320249891	6.242126613	5.893513307	6.163517058	6.039911194	6.530619707	6.594525612	6.223226162	5.943594163	6.18567767	5.950944677	5.914894282	5.890291461	6.316048593	6.100879235	6.024288519	6.015417928	7.305085983	6.429304787	6.436293049	6.355471444	6.508986582	6.312132815	6.272013211	6.932480148	6.545635507	6.461959472	6.202989149	5.993685982	6.199308502	6.397450205	6.633186238	6.279281417	7.136199025
460	9.168656365	8.880351055	8.817268132	8.545135283	5.962886806	5.730316592	6.23451829	6.021431606	8.461319754	8.670616892	9.172049223	8.326737997	9.056563491	5.843305926	6.039822901	5.766971005	9.074728848	9.180260652	9.067080211	8.671090794	6.300868984	5.77195214	9.158327863	8.918512419	8.547033433	8.560805774	8.974173908	8.920158176	8.952425174	8.920571267	8.527483709	8.765915904	6.208020936	5.84030325	6.141234401	5.791332278	6.275687451	5.869513287	6.089959448	5.775881294	6.053962168	5.791990949	8.659505954	8.997015378	6.302182647	5.947236731	6.430725714	5.948948808	6.181181952
461	10.91905741	10.25520069	10.35587691	10.38589771	6.233407147	6.245700605	6.102411731	6.005971006	10.42743089	10.86936286	10.74815425	10.53757903	10.83510637	6.628556259	6.407977744	5.901929149	10.48753679	10.36308465	10.88105635	10.93657153	6.094222811	6.041383828	10.71845918	10.77331867	10.23633014	10.52945937	10.58968953	10.27497999	10.56465787	10.76846334	10.5356682	10.84755031	6.248713959	6.383442644	5.906033046	6.183436793	6.347610137	6.03558888	6.279218374	6.047169539	5.967041732	6.550157867	10.93303628	10.41469024	6.349669925	6.052834504	6.22970525	6.199977994	5.954371414
462	5.882114227	5.830678391	5.821470173	5.941918223	8.870870883	8.662867912	8.933267979	8.948489432	5.72530049	5.79561627	6.044529261	5.996851425	6.037972327	9.02477041	8.74067437	8.886229203	6.050283032	5.880807541	5.975880215	5.957191808	9.222794056	8.696940783	6.134471603	5.928887365	6.0269486	5.878539191	5.694916375	5.886041467	6.209219597	5.967009401	5.919221758	5.943690209	8.982906895	9.087878922	9.110118137	9.145103958	9.083527138	8.925549434	8.940478309	8.684574086	9.30369383	9.190773663	6.093075168	5.930169982	9.140637627	9.215128046	9.005384952	8.974817221	9.198074851
463	7.284485041	6.998590238	7.21723459	7.664864798	7.70305265	7.704735665	7.356006484	7.433050919	7.088232335	7.089284333	7.292281446	7.766781312	7.35238719	7.40063282	7.532332718	7.515801977	7.337455743	7.243829445	7.389698726	7.584738594	7.340879198	7.153086971	7.403951898	7.174933635	7.378089502	7.307861333	7.356006484	7.504954304	7.166794965	7.307985194	7.376407861	7.483985694	7.219482539	7.639662217	7.529725005	6.962197288	7.326596356	7.204020705	7.841127539	7.79767302	6.792070143	7.505477991	7.421439086	7.265993652	7.988268438	6.945913334	7.368325642	7.120552494	7.339194378
464	6.959828323	7.335604356	7.487961182	7.247913202	5.649176241	5.632992275	5.56108033	5.598079418	7.609076892	7.69842185	7.370328208	7.31198977	7.414383653	5.570473515	5.513776106	5.531782742	7.287161125	6.905404887	7.541907592	7.623235593	5.670041556	5.554859399	7.21487302	7.076479102	7.440060069	7.110496126	7.072521273	7.457712309	7.647085773	7.415015947	7.648321808	7.415274904	5.519700999	5.590482523	5.569518714	5.586884095	5.58819092	5.665281037	5.540160749	5.55691563	5.574828676	5.570860352	7.218863084	7.316439301	5.558140849	5.548583208	5.593646135	5.600261924	5.662025178
465	7.552384311	7.192203213	7.367927492	7.646228622	6.03260254	5.91058548	6.075860118	5.832125179	7.491545787	7.495978992	7.471127335	7.261998661	7.897856047	5.962823702	5.936249058	6.048398062	7.363122383	7.353674862	7.588782529	7.730456167	5.873469623	6.265442239	7.619284589	7.354647356	7.42059168	7.626091961	7.475077707	7.547904619	7.642244851	7.506411867	7.477475361	7.797094869	5.981422052	6.095783969	6.019112524	6.059626325	5.744370192	6.060167311	6.224208593	6.001264586	5.936065899	6.137785407	7.80985648	7.364063583	6.08403334	6.018859887	5.988061734	6.027083627	5.818572653
466	6.056859087	6.042174765	6.280548379	6.328918848	6.27861764	6.245563447	6.326731914	6.417715972	6.075520171	6.09559038	6.392445339	6.398527374	6.337528885	6.217183628	6.241053073	6.202259771	6.327604396	6.174262784	6.470040074	6.439604948	6.113033056	6.108179341	6.29139226	6.319571027	6.233708186	6.113800728	6.156804817	6.223772478	6.276086888	6.343659702	6.3149807	6.383673783	6.391365379	6.216159378	6.455566039	6.112193262	6.332263873	6.568469476	6.149445295	6.315449415	6.08276607	6.082396594	6.326875818	6.242686609	6.392528937	6.335421252	6.015999696	6.254673578	6.208120026
467	5.828921428	5.767613544	5.830890886	5.775171134	12.91568708	13.20937197	13.53509499	13.65953313	5.718270645	5.760592485	6.113402411	5.935613984	5.839412639	12.66797343	12.63419377	12.80173416	6.025405926	5.748964572	5.923488837	5.754184363	13.14715725	13.0871355	6.053766639	5.754117807	5.90921862	5.799892417	5.793390396	5.782005248	6.205010895	5.943814588	5.975373838	5.8021195	12.61508421	12.5017095	12.37443498	12.7280963	13.14975521	13.22379914	12.45082654	12.46706914	12.57627484	12.7485326	6.045254688	5.826382348	13.07457922	13.09436113	12.88707233	12.92220525	12.55204624
468	8.166468754	8.3491151	8.389760468	8.646807471	10.15367069	9.724495659	9.964218441	10.50387319	8.403670167	8.469099364	8.486375164	8.958043091	8.440430502	10.80488718	10.43517489	9.51035067	8.277228873	8.237269411	8.685470845	9.095525361	10.68808386	10.76153716	8.361358244	8.457085065	8.296060299	8.370184659	8.554825147	8.734748594	8.284860416	8.651182691	8.888967706	8.964373485	9.734927122	9.698178421	9.685126573	9.353989181	11.03423918	9.909257451	10.66228337	9.930467594	10.61880707	9.652499532	8.486204955	8.46643743	9.444068711	9.507412293	10.7552731	9.483204586	11.2181796
469	6.771345152	6.966191503	6.897899894	7.095305535	6.224072177	6.378759142	6.284704604	6.217998999	6.902157543	6.942078454	7.185351557	7.430962845	7.175826221	6.153506483	6.07644748	6.268805497	6.972634911	6.844350184	7.221679158	7.253381115	6.164925761	6.213575487	7.22796359	7.054532276	7.051832077	6.849937959	6.93580195	7.155636114	7.235937007	7.073298898	7.463172729	7.272173647	5.964900639	6.342930042	6.240548862	6.160025866	6.421614237	6.326324684	6.079827788	6.138658806	6.346531033	6.370494412	7.096184369	7.034574996	6.2277373	6.386460558	6.168846665	6.212205872	5.931532323
470	9.117039275	8.743291935	8.510007223	9.647619649	7.809136158	7.87042401	7.624825775	7.984646673	9.172324991	9.509503345	8.716888905	10.06021183	8.868625428	7.793893751	7.749503707	7.787607967	9.266628023	9.050395485	8.687712272	9.603864535	7.832367301	7.865016449	9.426034721	9.170000425	9.8594362	9.324283572	9.323519513	10.00886509	8.922399803	9.384721932	9.648866055	9.945298178	7.782587665	7.811713679	7.765446021	7.861089528	7.814217861	7.475502548	7.708960471	7.746279917	7.670234695	7.655561162	9.734278243	9.458783568	7.73059736	7.91663605	7.762330566	7.700680363	7.790208717
471	7.23370927	7.251210021	7.373970344	7.145842164	13.97672687	14.26576285	13.7203415	13.98976986	6.75103476	6.758739994	6.928510306	6.749000875	7.763248893	14.22309566	14.10060851	13.66377685	7.275977164	7.301839753	7.17537115	7.008631093	14.31431066	14.23246727	7.181227053	7.042226039	6.945021317	7.006504052	7.144338382	6.920342331	7.027224432	6.945913334	7.2246318	6.948275953	14.2066331	13.46156344	12.69199741	14.24109464	13.90365564	14.12116714	13.46156344	13.97672687	14.41812273	13.97061084	7.124661003	7.167452375	13.51063561	14.3453354	14.44122727	13.60519111	14.16691743
472	6.69296439	7.302418285	6.938983599	7.100445511	11.68269119	11.3778704	11.59824738	11.81079828	7.134678991	6.650219143	6.948070058	7.055285783	6.744028317	11.39165211	11.45092905	12.18231367	7.030854193	6.782686977	6.992029694	6.94642756	11.97254786	11.71582339	6.946070433	6.781312684	7.739848376	6.701869834	6.811229722	7.141913592	7.30945703	7.156975794	6.927346665	7.05764613	12.0675146	11.77764968	11.32637492	11.57538543	12.24146366	11.99534929	11.19400935	12.09091932	12.71843367	11.93015965	7.029158327	7.200042712	11.56587017	11.47622737	11.36917161	11.96096897	11.97683648
473	6.280768803	6.353905959	6.533318025	6.299363839	11.6323009	11.52223634	11.82744878	12.3430669	6.356698143	6.754603226	6.507906185	6.609632778	6.730874423	12.13858616	11.89049503	11.67430805	6.461066097	6.472131143	6.507586929	6.821322274	11.88747121	11.80878728	6.604447782	6.430434929	6.502310995	6.378759142	6.210421095	6.597295758	6.918623702	6.851760462	6.693794079	6.576144003	11.97365424	12.08797763	12.09420646	11.82831894	11.9238165	11.75513149	12.04461186	12.16173084	11.81272181	11.90860213	6.571246898	6.45964935	11.65090951	11.78236445	11.87200631	11.82934879	11.91565045
474	5.925730047	6.045254688	6.184616414	6.181181952	12.0384731	11.45436844	12.56449319	12.64316778	5.913178539	6.029307313	6.29929835	6.217251761	6.265991596	12.38435934	11.81079828	12.05941815	6.185886117	6.069833061	6.247760637	6.330021349	12.25283984	12.25896344	6.298250542	6.259105284	6.073835973	6.048711132	6.639355576	6.192194055	6.310771004	6.298186823	6.096830328	6.226527117	12.684291	11.95247366	11.8570005	11.4336292	12.4640495	12.7280963	11.66884346	12.28834459	12.22917402	11.72439673	6.179887838	6.235410206	11.51147	11.51302903	12.07726082	11.87794592	12.61676138
475	9.353446433	10.47190095	10.25305031	9.708020864	10.23481382	9.559355827	10.64689776	11.51953913	10.2548228	10.47332785	9.937950731	10.14478201	9.93632357	11.00213105	10.19456872	9.807021652	9.739204698	9.695633988	9.767691055	10.14654692	10.99605527	10.63456672	9.780877667	9.982203435	9.598060229	9.745109106	9.772814099	10.27654731	10.32886245	10.84969169	9.535700948	9.85041141	9.932332215	9.977965616	9.619076527	9.420118237	11.01176397	10.42869157	10.10924317	10.44069014	10.65602277	9.958334173	10.0572296	10.36805091	9.655530255	9.68573406	10.79616171	10.34356948	11.11957263
476	5.76149148	5.730639591	5.685149039	5.903348493	8.570698113	8.647477089	8.058897251	7.563855826	5.684365606	5.826152298	5.958235973	5.947236731	5.903735606	8.094158661	7.986508298	8.25154287	5.835868165	5.718362636	6.0308335	5.845645201	7.760392849	8.103098653	5.963588069	5.822457165	5.805154522	5.787784139	5.798706104	5.809195315	5.9186955	5.919013774	5.745418207	5.879908395	7.772580565	8.060498651	7.79739304	7.869798392	8.105483728	7.798363063	8.495058828	7.948548954	7.812825006	7.991983901	5.90418757	5.863013641	8.265035254	7.742881121	7.796493271	7.665581591	7.685668815
477	6.195192654	6.084496113	6.06399675	6.093257989	8.432317671	8.687880363	7.996761241	8.06729715	6.143272604	6.141505288	6.238990567	6.124739173	6.161003888	7.933939475	8.291359765	8.059697034	6.290983816	6.1145844	6.369840465	6.182780034	8.387168723	8.484075967	6.279218374	6.122677473	6.244414116	6.071455882	6.169060465	6.120454989	6.511581144	6.201467232	6.080497446	6.203194598	8.165110754	7.738866225	7.490603691	7.782147615	7.873629928	7.890551152	8.330352358	7.96330214	8.139558783	7.957673171	6.220277257	6.139754979	8.222465972	7.889794523	8.242935912	8.100185249	7.665581591
478	6.494196673	6.214632599	6.586688084	6.406962122	8.526990314	8.469314776	8.476780504	8.048231431	6.264681026	6.290757185	6.676831055	6.264879424	6.335277868	8.40278243	8.741049169	8.474433019	6.675819885	6.70346691	6.568882809	6.389823782	8.092121643	8.440620343	6.621485605	6.44317101	6.488842383	6.303553235	6.542659419	6.32319779	6.508066742	6.49680455	6.351307552	6.39864304	8.200563049	8.489780047	8.538097263	8.528671567	8.188973137	8.280674462	8.522120949	8.673038668	8.399877886	8.59204253	6.444418317	6.319652415	8.343229531	8.74761001	8.914974202	8.652238555	8.616265769
479	6.961196614	6.900051559	7.134373273	7.385947265	9.051803237	8.817459425	8.775265394	9.244519884	6.911987802	6.936716698	7.364549615	7.373096084	7.465796051	9.485914943	9.139512029	8.943180088	7.063861801	7.218988873	7.235937007	6.940386247	8.673258086	8.895499821	7.208941113	7.140667349	7.186949744	7.330358778	7.08367866	7.148709047	7.203688622	7.138117115	7.114732537	7.142511526	8.518328757	9.057019558	9.229079128	9.191923507	9.348455901	8.713822884	8.938352379	9.130125791	8.993639981	9.089739971	7.236903497	7.2781914	8.756112995	9.220442984	9.103953632	9.221451307	9.511807494
480	6.00665235	5.968810357	6.10800726	6.148049972	9.103450519	9.282163996	8.463200444	8.445493159	5.917759712	5.919320522	6.233473732	6.076249585	6.171998561	8.175372679	8.617880044	8.952904041	6.11658774	5.924831915	6.154420847	6.156804817	8.499666194	8.572960129	6.22752228	6.097969047	6.116428501	6.059004358	6.013406059	6.093860106	6.504437596	6.222103421	6.123101524	6.223157321	8.351614081	8.407602654	8.665973598	8.827421016	8.228154884	8.102627145	8.573317925	8.489165565	8.200219897	8.104853319	6.236849391	6.15607776	8.653597274	8.764935282	8.572802673	8.444139628	8.666385757
481	6.939185489	7.370656445	7.833437665	7.716016829	8.8956969	8.823510943	9.008302748	8.724207091	8.380064057	7.5684277	7.477666894	7.665296315	7.3386073	8.887089973	8.912210315	9.169127964	7.214114644	6.957545911	7.483736622	8.222277848	8.804545006	8.540401674	7.313648363	7.238100609	7.406342684	7.875043272	7.231324109	7.209067355	8.030303996	8.507594818	7.522725025	7.831560521	9.275979044	9.038657883	9.093243729	8.838188053	9.16650735	8.883852091	8.917457911	8.790973864	9.345971193	8.863016659	8.324750907	7.644683516	8.917241623	9.027886108	9.145356698	8.950582667	8.911256528
482	6.449455252	6.513786299	6.603757094	6.865144849	8.667458499	8.868836023	8.459509549	8.113624013	6.379659889	6.757301025	6.945597715	7.069049621	6.761414294	8.762956813	8.714048735	8.746531488	6.683741088	6.626162185	6.952816833	6.96311549	8.565325739	8.576603627	6.945913334	6.961386893	6.68679536	6.537534548	6.589674162	6.69459531	6.948669677	6.870150211	6.723702864	7.013102546	8.560426618	9.093243729	9.04302892	9.067080211	8.651000083	8.520189067	9.00496814	8.58030819	8.923491728	8.922866619	6.816924888	6.779516253	8.822053498	9.011949255	8.755503185	8.743092997	8.617652377
483	8.463380479	8.979058623	8.78952787	9.620626858	6.581765506	6.441108435	6.676661196	6.954802258	9.117546314	9.728813751	8.748907782	9.048381284	8.983312859	6.655453006	6.600056068	6.570253257	8.664050938	8.484769723	9.071216196	9.493714728	6.88186848	6.616851362	9.277024552	8.773176775	9.113863472	8.529441288	9.175163319	9.32327215	9.462372788	9.290071221	9.270516701	9.464947041	6.519782085	6.565009893	6.54442107	6.578937415	6.733339761	6.74650732	6.506676796	6.662206348	6.642159207	6.592712955	9.131271443	9.271769642	6.503651003	6.522717417	6.830817178	6.795062287	6.381965228
484	7.487825627	7.376549769	8.097877362	7.092135093	5.800095141	5.860664116	5.855733876	6.075458788	7.29949476	7.126348102	7.854718885	7.109870698	7.742161415	5.809921021	5.854567165	5.972114877	7.821533753	7.768130721	7.696577912	7.106827342	5.887908558	5.859520024	7.609197125	7.473562699	7.510574281	7.292281446	7.601210712	7.415776174	7.7617725	7.427999921	7.334725376	6.838351021	5.948627783	5.945883566	5.908693232	5.953075324	5.745691053	5.87426886	5.761204564	5.896406742	5.832622733	5.888108675	7.264396909	7.407288386	6.043017406	5.947554822	5.960673432	6.009093552	6.076122477
485	6.116358788	6.06694062	6.070254897	6.19205133	8.815713316	8.959853456	8.856681772	9.082098281	6.0160327	6.064202323	6.301541603	6.346454576	6.29182515	8.515927887	8.715398128	8.535195901	6.243871779	6.08384378	6.310664632	6.28844143	9.020953262	8.884534922	6.433619513	6.230467932	6.214274723	6.099321786	6.124081797	6.12417981	6.511741582	6.291538035	6.122458786	6.273375753	8.799388641	8.52771981	8.549841204	8.89970986	8.957355271	8.988833686	8.49782776	8.654444162	8.914974202	8.623400795	6.267656876	6.158419065	8.766141809	8.985380731	9.020953262	8.873272968	8.806931363
486	6.25965976	6.605160962	6.707854342	6.591959316	10.1831728	10.26756979	9.962804029	9.487039859	6.432649898	6.444418317	6.56110963	6.783323252	6.520784895	9.920612406	10.10626296	10.27967566	6.529407762	6.274896706	6.380196216	7.091918165	9.677769317	9.989326733	6.627471109	6.702102912	6.300242731	6.712093915	6.281999818	6.596685963	7.000532612	6.754244179	6.67752969	6.781687837	9.915778641	10.17927381	10.29177121	10.26237987	10.03031941	9.907910048	10.32623658	10.0048303	10.16535117	10.14518212	6.887857233	7.073866092	9.983634273	10.15057157	9.437549587	9.988982748	9.764400831
487	7.8570258	7.998165889	8.261213478	8.202961736	7.266630658	7.243192642	7.292514049	7.641550739	8.172547671	7.952714978	8.106440999	8.359385442	8.372065929	7.090360828	7.310423956	7.32016567	7.952559628	7.882409249	7.952848991	8.299188303	7.739584192	7.442309157	8.07669258	8.077386727	7.872457967	8.039612721	7.951462335	8.001030258	8.23762991	8.285981489	8.074692083	8.223121803	7.271886444	7.208595546	7.257726525	7.332963004	7.279594886	7.395067558	7.174157085	7.284964696	7.27709076	7.249137441	8.110423002	7.94311986	7.190662993	7.290699667	7.695943738	7.543854936	7.160944429
488	7.874862456	7.954258081	8.194147999	8.162847742	6.369227987	6.542415874	7.09088161	7.045995614	7.630380045	7.575071893	8.068707498	7.957195452	8.251929723	6.739237221	6.782288985	6.45740167	8.17603408	8.041708571	8.100340642	7.899887153	6.583349047	6.527030201	7.975146913	8.058579765	8.014849981	7.742752011	7.903971141	7.982100272	7.887689332	7.908917031	8.03302729	8.052860548	6.778354707	6.641880348	6.595763349	6.636265612	6.651613906	6.721673245	6.619837885	6.726615397	6.602935738	6.523768868	7.83451728	7.961288746	6.505658947	6.335641914	6.691592758	6.411357431	7.064147591
489	8.583989036	8.420319455	8.639272925	8.713599667	6.87401634	6.875991755	6.750373038	6.643115247	8.270373597	8.064039656	8.360860123	7.754829237	8.755884813	7.191009719	7.308697803	6.962740712	8.527339626	8.409719002	8.611727885	8.466994301	7.130426264	6.800091181	8.418835152	8.481319459	8.443408901	8.567836376	8.500036432	8.433353115	8.270373597	8.186129136	8.375908063	8.474827089	7.218156417	7.291881375	7.252987522	7.028212296	6.81159482	6.312588422	7.196190122	7.064687789	6.696336951	7.212618146	8.58837538	8.642185794	7.130849946	7.092135093	7.222885144	6.975907316	7.141109135
490	9.614631296	8.81942238	9.085396291	8.964603937	8.447683085	8.597862434	10.00622555	10.14759621	8.532276956	8.72846349	9.452179947	8.262259975	9.424569176	8.910099413	8.708565995	8.369041819	9.265537611	9.388354195	9.355918363	8.815087109	9.656992305	9.168656365	9.246514341	9.160433807	8.233824509	9.159086537	9.387818769	8.858261675	8.186307513	8.651402385	8.532606595	9.019093858	9.90620289	8.510588725	8.478077157	8.255529356	9.035979183	10.7997398	8.785649618	9.020743482	8.512042406	8.516887133	8.976158941	9.146989978	8.45476085	8.634562557	8.927056327	9.044936775	9.029052718
491	6.302920871	6.153563509	6.37773886	6.423746038	7.003878771	6.997223989	7.035287109	6.846190844	6.254488562	6.254350544	6.611452847	6.642683348	6.376267285	6.892550892	7.00440103	7.20694011	6.459532575	6.25129782	6.507992365	6.343148915	6.820859255	7.019036963	6.687865279	6.460912844	6.574340907	6.218452088	6.308811825	6.351834054	6.770576839	6.558223853	6.539763926	6.582375709	6.85429278	7.118060022	7.130738721	7.432355587	6.894950286	6.934788844	6.879104565	6.837408116	6.898559126	6.952912258	6.584758174	6.422033619	7.094396435	7.07429521	7.238100609	7.261864122	6.957006396
492	6.098408269	6.334516825	6.580383904	7.018743945	10.25225731	10.18852053	9.726870507	9.64856012	6.542907739	6.755336618	6.584882938	6.486357092	6.090688832	9.774192013	10.05982157	10.36980956	6.442856568	6.247500637	6.458403604	6.35637997	9.267896252	9.710631774	6.564333267	6.302473293	6.883368394	6.325925963	6.279029712	6.635619055	6.62538304	6.489733791	6.457714314	6.502310995	9.626148393	10.1270044	10.22517779	10.19790167	10.14172279	9.707324722	10.19101548	10.10189197	10.28813887	10.10027189	6.579086713	6.614353082	9.914438626	10.06763569	9.998870645	10.07405625	9.927414546
493	7.562070457	7.51096401	7.461171357	7.434794419	8.330500844	7.280275969	8.188141056	8.516325464	7.783931487	8.149728835	7.858665567	8.306671857	7.960835975	8.656698345	7.910151525	7.457149615	7.743008584	7.727732523	7.834658876	7.86631607	8.127818845	8.316040517	8.024106643	7.816417296	7.797248123	7.420807848	7.778255627	8.187586061	7.993459896	7.921914305	7.850356036	7.681821992	8.819187434	7.975306059	7.777393842	8.203138736	8.279630601	9.340272273	8.226590111	8.168463202	8.675284022	8.253333738	7.933655015	7.805317815	7.473026895	8.46835454	7.822348102	8.142569485	8.111617664
494	9.017849671	9.286147099	9.399183604	9.897214001	7.214543736	7.040770235	7.159945296	6.976526338	8.964152983	8.552118645	8.823282429	8.74395561	9.215362387	7.32277587	7.145544495	7.141913592	8.683583075	8.598429231	8.712978682	8.75655054	6.641539519	6.978551111	8.709396592	9.494293343	9.283004241	9.092769482	9.068350886	9.057737001	8.647033595	8.714444453	9.401507223	9.168872505	7.101373236	7.239224605	7.270337018	7.519460773	7.266756789	7.242118257	7.078375168	6.928620022	7.182690402	7.307261177	9.555783344	9.48562173	7.095305535	7.475502548	7.389266298	7.069415152	7.254787095
495	6.00373146	5.845373486	6.024135672	6.021236333	6.71719107	6.623112357	6.342438002	6.160254497	6.015115474	5.95167719	6.19794168	6.037645517	6.046705604	6.221498427	6.37545446	6.65388522	6.187324839	5.906456517	6.121054582	5.92369181	6.377373097	6.604531361	6.175992264	5.973062081	6.062312294	5.939085331	5.867393672	5.948741293	6.272464767	6.117904878	6.003762232	5.992912876	6.520784895	6.820287566	7.016753698	6.571246898	6.270311177	6.318957193	6.746617519	6.605253228	6.488690599	6.494286059	6.1196066	6.006550857	6.731251816	6.816526409	6.346097061	6.773878387	6.604720049
496	6.972788544	7.087643535	7.149854478	7.467339673	6.537226146	6.69056889	6.288667956	6.268233659	7.059736682	6.989842098	7.338852045	7.617934434	7.161699711	6.59322246	6.458952976	6.600427442	7.089083198	6.961487667	7.463046202	7.447144209	6.070089735	6.438093477	7.360006983	7.272683472	7.270951074	6.92314898	7.163599404	7.472890351	7.292620487	7.318803199	7.430446009	7.505477991	6.243563138	6.452559062	6.257660514	6.147629425	6.203683784	6.06522467	6.497394666	6.406672366	6.426499851	6.368428843	7.318555245	7.194187799	6.376790919	6.393172321	6.11549835	6.194340885	6.523205912
497	5.843705329	5.720463068	5.824005704	5.816767119	6.105518288	5.998158296	6.182446876	6.460912844	5.791787127	5.727463493	6.034412411	5.79639857	5.817904095	6.534825629	6.202386695	5.964378387	6.118801995	5.790217296	5.936216343	5.838639141	6.098446877	6.228903309	6.036896855	5.865275957	6.077900404	5.783402726	5.881374452	5.828033359	6.19284079	5.885863143	5.79257664	5.83350761	6.115287512	6.071668266	6.219007825	6.128334632	6.329284322	6.03614566	6.248641473	6.430686551	6.224146171	6.06873848	5.962189649	5.856953282	5.96135219	5.95469638	6.25201277	6.034908456	6.483544137
498	7.383046413	7.139317115	7.029741758	6.937785961	7.662943175	7.127873158	7.278973479	7.063095557	7.185658819	7.163147695	7.470751518	6.976948292	7.482305954	7.065632106	7.142574025	7.002085706	7.344892487	7.238356613	7.64378705	6.999548377	7.138432001	7.004621635	7.390288501	7.176925323	7.122575874	6.892733359	7.250232171	7.360155343	7.401251541	7.188085779	7.051214634	7.072617888	7.240332904	7.615074765	7.189454386	7.117728781	6.959028983	7.048245014	7.793595707	7.110246337	6.916037584	7.509536513	6.949465488	7.351586071	7.963933517	7.25404691	7.299764461	7.410786935	6.714011726
499	7.374322066	7.080184986	7.67533377	7.39994619	5.985949354	5.914545343	5.737539852	5.573803381	8.061124794	7.215251132	7.320534224	7.500330639	7.180229679	5.540371603	5.656594639	5.916015393	7.585439657	7.33583949	7.483347268	7.497988214	5.519700999	5.696679671	7.366905609	7.26704857	7.464618472	7.465288173	7.567379306	7.835952232	7.515925004	7.733080591	7.319410507	7.117555724	5.667491706	5.735052798	5.703521513	5.667979679	5.804407442	5.694242148	5.780642479	5.793390396	5.747021379	5.767343527	7.67934568	7.322914296	5.887908558	5.74929669	5.64156651	5.648724355	5.707840436
500	7.079010688	7.031566186	7.331251629	7.494658151	6.098733314	5.987271189	6.195058704	6.293934948	7.501828877	6.948469462	7.309573772	7.612705812	7.287639563	6.191564262	6.255981057	6.07111774	7.099578552	7.035856778	7.298569588	7.31867881	6.198442568	6.119920781	7.448658753	7.195393202	7.459833309	7.121582242	7.256087864	7.347526123	7.450050429	7.37260556	7.491945219	7.411036294	6.07418926	6.035788861	6.155380726	6.189379864	6.225520485	6.155803162	6.192707901	6.094045679	6.225593233	6.191139468	7.412027418	7.194426931	6.156497875	6.155648651	6.32909182	6.127982547	6.206696696
501	6.093108947	6.597788076	6.532518423	6.391650813	7.788043727	7.77535293	7.645935928	7.718219555	6.88970407	7.370275302	6.682797876	7.131692835	6.18835236	7.638777123	7.608785883	7.872602187	6.414865532	6.444488266	6.582281629	6.393318029	7.739171217	7.585994878	6.56282945	6.302333667	6.98271745	6.476220396	6.660772815	6.816817732	7.122826687	7.155310433	6.872570172	7.108497569	7.412838389	7.741262464	7.607102004	7.527711684	7.588234264	7.554201815	7.524990908	7.537907067	7.601210712	7.633720722	6.41433657	6.441273187	7.656928861	7.676204744	7.437569221	7.773605509	7.591439632
502	6.193906474	6.020558089	6.162312604	6.192380706	6.548537523	6.58908013	6.876856378	6.627802718	6.061478425	6.087386862	6.279853221	6.076583144	6.211412005	6.748741356	6.360979632	6.349456265	6.267296616	6.041316801	6.35655482	6.161136657	6.699185773	6.734299249	6.394973505	6.160488706	6.31601517	6.072086791	6.12955053	6.174194231	6.469955812	6.213419152	6.244852013	6.207987767	7.255276354	6.487446721	6.913051134	6.818548218	6.88057988	7.540273703	6.610431916	6.604626018	7.073963837	6.827655435	6.301029632	6.069451605	6.583216912	6.948373176	6.983047592	6.535641621	6.657169218
503	6.20162164	6.094045679	6.370557231	6.188978448	9.035979183	8.807536932	8.929313256	8.485624702	6.155689737	6.133565146	6.460513937	6.255180489	6.148955336	8.42435443	8.428812107	9.047730002	6.473215776	6.258152119	6.283300861	6.165966925	8.839895314	8.451422509	6.530107001	6.342630483	6.461227724	6.066068087	6.273932204	6.239646251	6.557163839	6.358512637	6.10674957	6.184053482	8.514786706	8.97085935	8.987887176	8.571084741	8.646055565	8.5606295	8.984653175	8.708162827	8.761591666	8.815486094	6.284154563	6.26197925	9.098214717	8.601370443	8.25900259	8.814654041	8.484937852
504	7.732537287	7.589055132	8.221438676	7.971923534	6.397662977	6.409070349	6.227262842	6.531280105	7.62737768	7.141913592	7.915861011	7.298267358	8.085646272	6.480631923	5.984300235	6.18447353	7.82323912	7.926549672	7.86631607	7.557325199	6.326209343	6.429605151	7.786221554	7.644375099	7.528477898	7.66280373	7.792862985	7.585855049	7.577688115	7.561633082	7.724966301	7.545346291	6.143957553	6.111192415	6.205139695	6.252776525	6.309474901	6.322409398	5.937063884	6.294926967	6.047169539	6.119015932	7.728667161	7.740814163	6.084827021	6.075458788	6.559119833	6.446620126	6.164835898
505	6.308899555	6.245904795	6.471481782	6.396700007	8.484075967	8.379542231	8.148208095	8.789343603	6.447729006	6.203060431	6.358820729	6.25115836	6.279355217	9.147249385	9.345149336	8.877456417	6.485849553	6.257844801	6.525733074	6.355858533	8.060670821	8.742069982	6.503338819	6.355557002	6.507992365	6.27970044	6.290358587	6.334381685	6.697679473	6.434466083	6.342559786	6.31913652	8.558262454	8.967205501	8.896819199	8.943815529	9.024522691	8.48769457	8.614615168	9.106581893	8.36047382	8.776102342	6.498764327	6.281782879	8.684399481	8.714617429	9.072667199	8.951961156	9.038657883
506	7.427343467	6.798575818	7.549404771	7.365311171	6.125772659	6.11854505	6.150033573	6.57202987	6.678038243	6.581765506	6.893962321	6.292934829	7.109750884	6.366308556	6.020288726	5.983280404	7.175272217	6.866656323	7.130738721	7.007032746	6.696676409	6.131488973	6.907762774	6.904412768	6.675250881	7.558651038	6.899999755	6.669157636	7.087100729	6.700501164	6.965764267	7.321682284	6.335771622	6.153563509	6.074218866	6.147029041	6.269333441	6.245639903	6.081371356	6.153158329	6.388158687	6.121419234	7.603251944	7.054224685	6.200248598	6.225447137	6.151231799	6.065568772	6.255814769
507	6.724424159	6.619311505	6.76428601	6.947656505	7.122694786	7.095305535	7.019135084	6.809205379	6.697149777	6.666769678	7.000088959	7.056169886	6.888403899	7.638205607	7.063213937	7.808848102	6.85390229	6.640017009	7.017720269	6.958933992	6.844946843	7.286296886	7.16645285	6.992551566	7.064497992	6.689939071	6.867121627	6.946538754	7.099907954	6.847787415	6.942078454	7.031937739	7.689179148	7.877758205	7.240904672	7.775218752	7.852193456	7.470751518	6.573629008	7.781496056	8.687501564	8.04363758	6.948373176	6.788272318	7.611494131	7.592715842	7.261465149	7.21353688	7.768457119
508	5.89120571	5.920160395	5.973263607	5.921682013	7.340515941	7.554201815	7.263837761	6.383442644	5.900793929	5.807485129	6.087520698	5.959381893	6.005053588	6.551354699	7.210563821	7.346755342	6.04377366	5.907599948	6.160877008	5.934715216	6.587270814	6.907137675	6.184114362	5.945821297	6.208547302	5.912107906	5.922444865	6.008637999	6.305579041	6.004065982	6.027739274	5.959693553	7.385824451	7.595974394	7.627093573	7.706129117	7.131926589	7.017917343	7.422374601	6.980077233	7.364196153	7.301583291	6.037135067	6.014928544	7.522725025	7.424778699	6.921098712	7.452437388	6.933471
509	10.61077929	9.688367891	10.72864994	10.54806531	6.797347084	6.688237988	6.69296439	7.033527603	9.483822062	9.320998466	10.39757522	8.634004915	10.52498084	6.947158299	6.985776048	6.584673582	10.55237753	10.41724764	10.57265293	9.988640286	6.799320758	6.714764987	10.20836038	10.10065289	9.733020583	10.70626674	10.60931639	9.84204453	9.607880157	9.464370922	10.1668691	10.38680795	6.848283542	6.80824048	6.788272318	6.724424159	7.15526234	6.729876064	6.781312684	6.781797785	7.067081075	6.827938395	10.49270089	10.3642748	6.580510696	6.652080274	6.697500085	6.652239594	7.150453389
510	6.561148277	6.479642721	6.754983812	6.461463022	5.825395049	5.91434429	5.638255496	5.728970801	6.507586929	6.197393088	6.949242646	6.28433726	6.503175	5.7158873	5.653771811	5.748553523	6.793073846	6.640860451	6.756369318	6.181044818	5.716456375	5.80827343	6.605062976	6.720989774	6.627044356	6.496351944	6.706453055	6.381053457	6.857820255	6.518394824	6.528849696	6.358135544	5.649514382	5.794606915	5.746358378	5.900497533	5.711822024	5.774344171	5.56817801	5.703064524	5.663124658	5.791239072	6.68949939	6.570424453	5.557604084	5.629870344	5.800148943	5.808713096	5.873534006
511	8.274300546	7.643653379	8.151279795	8.809207315	5.854987204	5.993551439	5.6985689	5.782463257	7.937138189	8.255177877	8.022509693	7.947121483	8.708350894	5.872330908	5.976687722	6.083661027	7.804880065	8.262069384	8.271832681	7.927957537	5.86233608	5.97011211	8.312556789	7.798799344	8.636385262	8.33848825	7.937447675	8.876001038	8.235732234	8.075038342	8.438775771	8.867980345	6.112120055	5.875137041	5.762605664	5.897667801	5.7935164	5.913824327	6.05994623	5.964932835	5.822457165	5.887434693	8.545546693	9.077063855	5.974025146	5.866148391	5.959883478	5.992718766	5.924415559
512	8.213901127	7.569648615	7.969465214	8.014133195	7.551423827	7.462539868	7.570435847	7.551845449	7.922869624	7.776248438	8.346688526	7.844941325	7.574268101	7.639500412	7.509688837	7.669284526	7.867306232	8.293792797	8.586900556	7.4424508	7.420423145	7.408630799	8.125139302	8.013483955	7.883664712	8.167861836	8.339266693	8.222112679	7.879916905	7.682771134	7.648753732	7.917003015	7.714635539	7.805154993	7.847974123	7.673333665	7.858665567	7.785429537	7.459496816	7.563585786	7.920981638	7.805504846	8.04858018	8.285981489	7.615798417	7.702908092	7.264396909	7.770801078	7.803969097
513	7.769315622	7.688877016	7.783169425	7.784669974	5.61511079	5.639872943	5.630220433	5.644025069	7.615798417	7.762072713	7.801653159	7.984646673	7.783319962	5.648252736	5.638671027	5.662497249	7.962561425	7.776565283	7.949939608	8.058101332	5.775266485	5.671794688	7.967366703	7.823107997	8.009607245	7.718749606	7.940734094	8.106752145	7.889794523	7.862011349	7.913181383	8.066082488	5.923431216	5.691340717	5.635381225	5.639012351	5.780962361	5.684152071	5.784173974	5.717628138	5.702628826	5.672194176	7.781132578	7.651274134	5.803406184	5.653849079	5.614248557	5.671962622	5.836585088
514	7.768740505	7.850356036	7.640391102	8.342537196	6.030246465	6.007901094	6.030058472	6.206958223	7.885379341	7.33042274	7.441034859	7.749205073	8.150571863	5.947554822	6.029229676	5.901314426	7.530225717	7.492459597	7.529725005	7.507044566	6.134871689	5.965344533	7.638059826	7.535912102	8.08259245	7.731672268	7.655971493	8.098042939	7.999267491	7.574944202	7.517564759	7.393647521	5.976308217	5.943332112	6.049535233	6.03625134	6.254883244	6.036731503	5.827262588	5.913110082	6.069729268	5.922036383	7.653053123	7.66810634	6.039788395	6.118036326	6.040064643	5.953462409	6.127713303
515	6.12411626	6.013781411	6.185038871	6.10108382	5.922036383	5.830122734	6.157373137	5.955974158	6.07111774	6.067862879	6.279988853	6.190540579	6.061837556	6.033103965	5.957733637	5.880937196	6.288408167	6.014805355	6.253639909	6.112670033	5.924767391	5.922775068	6.332914927	6.150884089	6.383814168	6.087590494	6.093341796	6.121966509	6.510516452	6.12377768	6.087252563	6.180063147	6.004898112	5.889107495	5.985224084	5.850073757	6.153411687	5.993438572	5.943594163	5.963684295	6.038112984	5.879190771	6.235261817	6.108179341	5.823832727	5.852518975	5.935253417	5.876861153	6.058160707
516	6.40490437	5.810140811	6.123904037	6.186186138	10.29814613	10.15094147	10.50157681	10.8152625	6.064332042	6.199761147	6.209873996	6.038581016	5.811358777	9.968981971	9.951142027	10.0278287	6.008637999	5.919133078	6.085006803	5.952146572	10.55571127	10.30275254	6.284404648	5.912042785	6.358512637	5.896439529	6.109736243	6.16936041	6.248475043	6.050949887	6.23533461	6.124047333	9.893737648	9.76380196	9.816194502	9.85411307	10.25566804	10.27967566	10.03897268	10.02801698	10.30227436	10.12468077	6.122169481	6.076378998	10.27129314	10.26889972	10.39720614	10.23036925	9.748860635
517	10.92134275	10.40049305	11.11496885	10.32793087	6.424609664	6.511945342	6.223288532	6.624079733	10.49222227	12.5694296	10.6988866	11.53066475	10.6370446	6.349580295	6.163964529	6.138162298	10.4605975	10.75409242	10.73058405	10.38293608	6.456816222	6.273644143	10.52853155	10.63564951	9.824261122	10.96159454	10.77436386	10.43743367	10.03815052	10.38726064	10.2889349	10.68569171	6.11521426	6.02739883	6.204440017	6.270095512	6.204306267	6.18073607	6.16956772	6.440184635	6.315155569	6.07440258	10.67691292	10.63158129	6.189762668	6.293571527	6.167138201	6.038772982	6.287249653
518	6.494926869	5.759952165	5.927785125	5.873939378	7.524761889	7.663373857	7.538738949	7.744594702	6.016320818	5.87527755	6.079255964	5.837485763	5.875137041	7.229040498	7.39982466	7.471641715	6.116176143	5.86845432	6.118266338	5.88189745	7.705833027	7.694792275	6.112670033	5.901750921	6.143734106	5.804072192	5.859520024	5.880449232	6.332183709	5.937517657	5.910777559	5.902985244	7.286436793	7.508581107	7.600746389	7.694792275	7.561488879	7.600746389	7.217801018	7.313166699	7.36806236	7.465288173	6.062436982	5.884198204	7.57894643	7.742028548	7.6479923	7.813756144	7.176167091
519	6.500143058	5.86621519	5.931724987	5.943969969	5.8168432	5.908834494	6.117748641	6.30093097	6.164867042	5.862480208	6.294425158	5.935894174	6.006378225	5.882210878	5.892028778	6.094045679	6.114786533	5.950267562	6.150425497	5.890704046	5.952549581	5.896326339	6.253720879	5.951354927	6.159512372	5.84691051	5.993118001	5.897022015	6.431970004	6.088792446	6.006167956	5.909607575	5.709961888	5.913045936	5.748704536	5.913824327	5.879575814	5.9358301	5.87178953	6.056932329	5.910307249	5.941107327	6.112404598	5.839729506	5.948871283	6.010706738	6.075927761	6.105904789	5.825956192
520	6.603063042	6.018602347	6.020925465	5.891300127	5.728014301	5.84571352	5.696869486	6.11445584	5.961852677	6.251024664	6.243930293	6.003962583	6.185607177	5.603542592	5.704483032	5.8382506	6.267625112	5.943332112	6.157619801	5.986045993	5.909536371	5.89433894	6.366459137	6.101250934	6.253570564	5.961417309	6.105330012	6.05873721	6.461890569	6.115676892	5.9585846	5.970971511	5.743234327	5.675424527	5.526857995	5.665696277	5.565824488	5.882709768	5.702772833	5.760893653	5.503589047	5.631023208	6.17196794	6.037245515	5.637185752	5.669757038	5.83929416	5.925088907	5.745553741
521	7.654549903	7.624825775	7.781989522	7.914077872	6.568090214	6.577431344	6.517142602	6.537914124	6.901273064	7.20918914	7.370328208	7.18518225	7.462783861	6.47081141	6.587519856	6.815293396	7.409264406	7.267902382	7.406473048	7.042664616	6.582416743	6.625762265	7.555235173	7.361205169	7.909073307	7.192311622	7.616262563	7.412345222	7.517152889	7.18162405	7.28302593	7.287523575	6.412913421	6.816526409	6.777499222	6.759592399	6.687611366	6.544294179	6.440675611	6.431811854	6.565009893	6.64451433	7.317065513	7.922869624	6.813509056	6.688237988	6.55120591	6.84348726	6.47188013
522	11.2531684	10.49868947	10.92426196	11.0842864	6.094743197	6.28346212	6.168073319	6.17834095	10.28726196	10.67073232	10.98834839	10.14282235	10.80705867	6.277019935	6.411357431	6.411217476	11.23046266	11.05867483	11.05370788	10.51514061	6.359634847	6.317537886	11.03908068	10.85709561	10.37243755	10.68616923	11.14396783	10.98251077	10.50606574	10.39851836	10.74355628	10.75157066	6.515493581	6.352537304	6.329376474	6.405033498	6.283227054	6.325512498	6.276495111	6.254488562	6.19753172	6.306803929	10.8559773	10.65045018	6.606604253	6.384811056	6.22879591	6.36725614	6.448508905
523	8.048907106	7.165752157	7.894550322	7.01835105	6.181927702	6.062586289	6.314221626	6.5092168	7.038404447	7.087224659	7.951304698	6.720370955	7.274204644	6.766589054	6.441721347	6.250864063	7.820639478	8.027898933	8.216141079	7.032039628	6.430019609	6.450746682	7.421568476	7.482702914	7.072065024	7.260303453	7.740814163	7.099578552	7.282185032	7.146022408	7.161811273	7.004197954	6.303347703	6.474823778	6.308305717	6.433056516	6.652239594	6.542010381	6.384462957	6.758456209	6.177046636	6.404032337	7.093303692	7.237870209	6.046265067	6.196568008	6.473143758	6.542170485	6.47686006
524	6.440756378	5.734508437	5.808193082	5.812189284	8.603541477	8.917710714	8.282307339	8.503728876	5.868198953	5.720318361	6.139876776	5.920946893	5.772443306	8.022178879	8.660490516	9.179287951	6.072022673	5.703702931	6.02490244	5.795844049	7.717442661	8.513433543	6.098872189	5.789029204	6.107073867	5.7041179	5.791670171	5.765603018	6.360715657	5.880937196	5.85342414	5.733151662	8.0761903	9.008747416	8.989017305	8.920571267	8.061438938	8.318892066	8.627762875	8.528112012	7.767649672	8.828110834	5.965949099	5.855669921	8.713822884	8.87155749	8.523207434	9.243836036	8.547652979
525	6.695233516	6.093147017	5.960673432	6.145562657	6.356002387	6.37747793	6.209971474	6.338209645	6.173328359	6.005454132	6.336940801	6.170722626	6.070315316	6.299363839	6.082640045	6.214347701	6.136602159	6.069384587	6.316850038	6.177597215	6.190902201	6.249966922	6.345803978	6.137015048	6.435300128	6.059885991	6.065962517	6.136376195	6.511455696	6.182744686	6.205139695	6.186186138	6.079471064	6.09002588	6.114724983	6.164925761	6.220442197	6.259532413	6.16410258	6.09749802	6.264879424	6.144230038	6.278345743	6.169435172	6.119150131	6.044529261	6.18073607	6.1917516	6.204495358
526	8.772509678	8.238457216	8.118546498	7.975651874	12.02412984	12.28834459	11.88943776	10.81127953	8.843243944	8.973341245	8.190012162	8.495987522	8.426430309	11.88747121	11.95449531	12.10947403	8.374962278	8.030146189	8.208387497	8.764256371	11.38030978	12.07834179	8.528862362	7.96330214	7.861393757	8.444926855	8.546618659	9.007433839	8.904104661	8.34530782	8.145658635	8.570480803	11.82744878	11.86684043	11.85099239	11.79210526	11.71040819	11.81659845	12.15675755	11.79582955	11.85871785	12.18735643	8.437350891	8.49782776	12.73160438	11.73368249	11.99640589	11.65192957	11.6708159
527	8.344814606	8.154269495	8.521151131	8.185467488	7.645935928	7.763527694	7.648753732	8.055987767	8.62093602	8.377161365	8.233656616	8.524739155	8.117187758	8.003586773	7.682924918	7.967668497	8.337444674	8.187938899	8.355670114	8.642598772	7.578692446	7.603549863	8.300184337	8.252626906	8.118393319	8.288283548	8.404223416	8.483151527	8.482794507	8.687286798	8.496899549	8.489165565	8.052860548	7.864179083	7.895958177	7.927181231	7.820039003	7.656092494	7.826856224	7.675797991	8.064555693	7.777393842	8.460745537	8.288102589	7.862816758	7.802536972	7.946794495	7.712141926	8.043468374
528	12.24526426	10.96097391	10.77977304	12.06864029	6.943341535	6.945597715	6.587932289	6.961196614	11.35960565	12.23035104	10.91182172	12.31570704	11.27492292	6.826190573	6.716194868	6.661226214	11.78703463	11.31043114	11.06736773	12.36692288	6.975190264	6.825633055	11.83747885	11.45981556	11.77764968	11.51638699	11.95652509	12.78363224	11.18058886	11.82744878	11.37284411	11.74565813	6.430873531	6.447805837	6.526691985	6.546209755	6.548638151	6.494452696	6.447994512	6.506752768	6.387483832	6.396700007	11.98766936	11.26549457	6.263253521	6.355035358	6.737966916	6.759838996	6.548040882
529	7.32277587	7.511330551	7.087325314	7.309797564	8.948933807	8.524739155	8.78952787	9.120491582	8.160507215	8.235355656	7.367399802	7.994239133	7.268020443	9.113863472	8.622811918	8.330500844	7.22724691	7.088102188	7.299143604	7.664864798	9.017849671	8.7131895	7.177631329	7.219222373	7.609931688	7.535396039	7.419882328	8.062475502	8.114332862	8.126828035	7.581769304	6.976439232	8.614713129	8.210618272	8.236071959	8.011147588	8.885127184	8.718437793	8.677101789	8.865304233	8.829573282	8.307150884	7.571081438	7.558790004	8.02424487	7.813892312	8.496899549	8.151598306	8.842791349
530	9.374887006	8.957132672	9.394144766	8.558810618	6.281492336	6.310664632	6.289256966	6.445472857	8.506839792	8.910773261	9.524181362	8.445894527	8.794928917	6.457240346	6.483544137	6.522379198	9.561468065	9.660201998	9.623914037	8.518703737	6.399386546	6.32319779	9.197279581	9.263178115	8.570879336	9.183870753	9.565329481	9.17765325	8.603541477	8.822663094	8.604858506	8.505524733	6.46440029	6.514217559	6.407821232	6.416607386	6.420605815	6.369161651	6.413843677	6.429605151	6.386030708	6.45920319	8.640246912	8.990137173	6.498352003	6.415170439	6.186765577	6.300242731	6.421580679
531	12.3400078	12.49663953	12.3212364	12.63781705	6.353746018	6.574820818	6.307764621	6.227865781	13.10708623	12.74668602	12.31983999	12.71420576	12.43726543	6.09984356	6.487164222	6.848479424	12.03533127	12.14510949	12.55393254	12.90288482	5.795589101	6.423458557	12.5694296	12.18876486	13.03806733	12.3993265	12.68267615	12.77747217	13.10449961	12.73342402	12.7280963	12.82934335	6.23181573	6.71447752	6.960975034	6.750572606	5.942834873	6.220580589	6.518542772	6.408417871	6.164606552	6.558299777	12.80805501	12.36136252	6.863315511	6.639116847	6.283120996	6.74927891	5.894442132
532	5.850454525	6.053557508	6.177763458	6.191412856	7.44023438	7.45268602	7.436284909	7.416274965	5.995584017	6.028529295	6.053034156	6.152136923	6.096432832	7.688109668	7.522330753	7.512520671	5.878677981	6.217932873	6.03873534	6.100821687	7.501560848	7.779684142	6.068208153	6.137785407	6.027666868	6.149300326	5.957291435	6.148736137	5.967686222	6.160139342	6.121250573	6.150824458	7.564757757	7.823107997	7.764618538	7.709485804	7.704348505	7.736678887	7.397908692	7.473705169	7.488131115	7.526547337	6.166922494	6.208875242	7.550439618	7.589635407	7.546384121	7.792658673	7.676050032
533	6.222300465	6.620174904	6.202112272	6.359522777	7.024042824	6.958073438	7.138878219	6.507906185	6.695149084	6.250738405	6.570766207	6.322620985	6.134729971	7.277944045	6.784089895	6.854569299	5.949544201	6.447245518	6.620787092	5.970268429	7.549526453	6.895684508	7.136899679	6.379143502	6.305426182	6.07286254	6.445128328	6.429304787	6.411965579	6.313326584	6.647668904	6.850625537	7.056909662	7.068997121	6.917429382	7.173989416	7.463736888	7.215251132	6.853940678	6.99121395	8.087627954	7.608078115	6.034724798	6.127713303	7.137434377	6.723397612	6.872570172	6.592426792	6.7467892
534	5.588343681	5.7710872	5.725667146	5.697681365	6.212551433	6.280051643	6.070734634	6.132637252	5.545656615	5.802614269	5.650311634	5.719141089	5.759176182	6.242509113	6.136181891	6.268886675	5.669329291	5.724773648	5.716225486	5.745251686	6.098203158	6.178622995	5.794380505	5.798074209	5.758808033	5.766773388	5.607831543	5.747785827	5.615696377	5.792096138	5.635990164	5.807914492	6.13960496	6.245050885	6.042828097	6.280182735	6.190801444	6.197113806	6.292224048	6.043330465	6.218935583	6.32319779	5.538265253	5.781151929	6.420983025	6.302182647	6.037490388	6.319954874	6.046650089
535	5.521009914	6.000468159	6.12337657	6.246509814	8.14007464	8.270930114	8.096411895	8.419125457	6.000530146	6.298903908	6.086822832	6.24762765	5.840988479	8.265035254	8.147316374	8.439726419	5.82397573	5.973198387	6.006410791	6.088304205	8.19986828	8.340116636	6.100548951	5.948131173	6.222704003	6.017552807	6.072206779	6.465406338	5.932594854	6.044187367	6.148886024	6.328111878	8.590724673	8.54231204	8.088559767	8.145483189	8.53155419	8.24133233	8.023650073	8.202411083	8.178208865	8.229483138	6.12417981	6.380699332	8.089467094	8.215414655	8.127629282	8.197689425	8.541512984
536	7.23569531	7.348041038	7.036091175	7.275152294	8.053361777	8.195599924	8.214090943	7.322520256	7.739016711	7.33269929	7.372014391	7.671473577	7.146399211	7.930136058	7.947413703	8.279630601	6.938163489	7.308567233	7.23569531	7.334087897	7.147675641	7.664246342	7.412838389	7.40207114	7.230299087	7.180229679	7.370965516	7.131218443	7.188507475	7.564256257	7.393890418	7.189108777	7.683980245	8.232832897	8.083971824	8.097715644	8.106440999	7.664580405	8.346688526	7.539291122	7.500223813	8.263100463	7.296423914	7.148935796	8.448744953	7.8986043	7.725748991	8.104076174	7.614796713
537	5.496963949	5.686210634	5.611505646	5.665777492	6.353424712	6.587009465	6.549721786	7.101373236	5.550970931	5.656335973	5.58009922	5.616511086	5.699840187	6.666933764	6.567683979	6.415848962	5.563238075	5.65775402	5.590753859	5.663810926	6.83073244	6.548211027	5.57031306	5.686514922	5.716386172	5.620678057	5.550148303	5.698410892	5.609866313	5.725733049	5.604503406	5.702848137	6.751578503	6.371143442	6.306597005	6.16902445	6.5640204	6.757564773	6.473215776	6.891538089	6.5038252	6.497394666	5.519431969	5.671349212	6.402487709	6.499494551	6.289415982	6.313564877	6.696757318
538	9.887086723	10.68048106	10.10666195	10.4042292	6.116358788	6.055732381	6.125471566	6.229984192	11.26332024	11.02456771	10.13609066	11.26005072	10.30545101	6.148886024	6.194786682	6.003465957	10.33261876	10.11741317	10.2660404	10.86491113	6.199065866	6.017622594	10.45234349	10.41551734	11.25937235	10.38680795	10.42476537	10.82271503	11.14453246	11.37064402	10.41769308	10.62660054	6.149774707	6.031453416	6.081813752	6.11400749	6.146410236	6.005384125	6.31524156	6.083661027	6.164835898	6.250526707	10.60931639	10.90048284	6.025779645	6.012053545	6.173776636	6.049153646	6.344697818
539	6.304304505	6.408129455	6.412913421	6.355073361	6.627705879	6.674634336	6.51565203	6.801566066	6.983721253	6.919208481	6.534639418	6.375895013	6.621051371	6.565421619	6.64101929	6.754418133	6.6900185	6.423525866	6.559237692	6.631609547	6.654643372	6.625988243	6.512930665	6.676026795	6.698431617	6.638566345	6.422265024	7.000189014	6.478536535	6.808342023	6.554487649	6.582886105	6.74760697	6.729419458	6.608282608	6.669983512	6.558299777	6.574243654	6.649038922	6.662037463	6.644079006	6.607220866	6.577110784	6.511702387	6.848373838	6.767574559	6.780186901	6.846080827	6.714942589
540	5.9262028	5.958461873	5.941954384	5.888371089	6.701583365	6.942912307	7.247788464	7.555122923	5.970616304	5.976761481	6.044847938	5.949112965	6.002613184	7.066614897	7.022722423	6.841740764	5.933350378	6.037402773	5.927419754	5.786859528	7.180494315	6.825996417	6.075661864	6.023932816	5.811120654	5.981422052	6.046766745	6.078131822	5.838452367	6.031642391	5.845740254	5.92464003	7.189108777	6.931749417	7.138658023	6.75309307	7.027549336	7.183399627	6.854858754	7.188219427	6.887588893	6.742242266	5.924415559	6.037645517	6.773878387	6.776454913	6.623208678	6.853601486	6.865144849
541	5.950144378	6.122169481	6.326875818	6.15983352	6.120921582	6.167080752	5.958491693	6.169157777	5.869634691	6.024575056	6.08430343	5.880989595	6.245135892	6.067467774	5.918317743	6.014315171	6.204810463	6.360359581	6.363646747	6.050894751	5.972548855	6.048711132	6.146814359	6.331805005	6.166922494	6.472298376	5.652665214	5.951097436	5.779064132	5.985424572	6.361048024	6.263700128	5.776848017	5.927817798	5.823367379	5.930271313	5.741776177	5.9485116	5.791863225	5.941765666	5.860664116	5.855122289	6.035934982	6.322409398	6.081371356	6.180063147	5.885360428	5.843974018	5.703064524
542	7.036511817	8.90880075	7.61901869	6.972895582	10.64714552	10.58096712	10.25660643	9.998870645	7.687555867	7.749503707	7.501011883	7.253097641	7.707158533	10.30500055	10.61787528	10.69365775	6.792256654	7.020099314	6.993835726	7.387895616	9.95073026	10.4133441	7.808562209	8.235732234	7.266756789	7.987515624	7.105729079	8.124817607	7.073588807	6.806137163	7.845856132	8.638908185	10.24266891	10.72757943	10.84817644	10.43615265	10.46426817	10.20215435	10.45716	10.55237753	10.49452934	10.58630749	7.687555867	6.533151592	10.69260342	10.35755605	10.39034568	10.64455674	10.73808195
543	6.771960668	6.950796106	6.823605195	6.890084011	5.663293456	5.697751573	5.740537181	5.875137041	6.705643616	7.09082479	6.755217304	6.840723946	6.906292895	5.690449321	5.864252935	5.734508437	6.643357999	6.779408492	6.704840437	7.014601653	5.710615641	5.702059077	6.967457783	6.877831245	6.85767919	6.745970334	7.220999158	7.075920256	6.771960668	6.947249141	7.090471939	7.256087864	5.596677931	5.740911387	5.827848221	5.793902146	5.903914086	5.902477339	5.805086617	5.747785827	5.670906344	5.715182289	6.780447905	6.911775982	5.661804716	5.741702366	5.706324557	5.735257162	5.758710953
544	6.861750609	6.997727674	6.324774787	6.366381397	6.240338829	6.141090912	5.975647193	6.040120159	6.430914705	6.6403694	6.405212113	6.463615073	6.801566066	6.082206331	6.023362752	6.006901633	6.460285657	6.58660035	6.823860909	6.829576561	6.065862631	6.103488151	6.508986582	6.65302478	6.886878693	6.894856009	6.915619874	7.051306519	6.374373307	6.620886423	6.938362083	7.133153694	5.79779339	5.982673011	5.971225736	6.088372883	6.038510368	6.11921821	5.877346154	6.086309045	5.984200923	6.043017406	6.534639418	6.600513102	5.995785404	6.193760669	6.112603787	6.058657452	5.880030625
545	5.774750874	6.105000028	5.850897453	6.004583815	5.865728226	5.865538227	6.017298719	6.328731018	5.966425806	6.004461684	5.963452977	5.974236149	6.062200993	5.825155359	6.023488753	5.765113111	5.789852197	5.987628446	5.826648011	5.896790136	6.089614167	5.743484178	5.884664163	5.878282721	6.036465795	6.101584412	5.863736887	6.141618899	5.787372498	6.0646586	5.936890214	6.080420102	5.767470482	5.7696371	5.984333364	5.971531833	6.172960291	5.88557668	5.854293342	5.82971203	6.030193925	5.787372498	5.904456279	6.027469855	5.798879159	6.001064445	5.970030851	5.84937898	5.755866222
546	7.489279543	7.167796239	7.424501391	6.930510899	7.919849418	8.181776598	7.417448052	7.112950041	6.531280105	6.80027466	7.316087827	6.493854495	7.516871422	7.279594886	7.476876935	7.681088708	7.501688637	7.532197498	7.36806236	6.949764702	6.960586796	7.354390914	7.155636114	7.201279972	6.668243839	7.327636434	7.343882084	7.317310742	6.781687837	6.802166354	6.679535817	6.972048211	7.326596356	7.412719428	7.629540876	7.616516659	7.315324005	7.282536243	7.423333356	7.46541053	7.43019433	7.333339824	6.839471126	7.084119231	7.37456625	7.578542304	7.476303586	7.502502315	7.465796051
547	5.659128347	5.793722707	5.850556494	5.801899949	10.10268434	10.11364044	9.687712008	8.709807819	5.890519179	5.851231178	5.755595361	5.782327837	5.790506305	9.223042732	9.961079598	9.937313255	5.674874464	5.740361636	5.618954041	5.747861652	9.192414602	9.717215543	5.764982045	5.78249415	5.886795082	5.834451134	5.641395148	5.922173308	5.853612662	5.808337785	5.68713672	5.827072539	9.66930876	9.891088106	10.11593509	9.772445627	9.141586337	9.471075158	9.661375049	9.793683661	9.494559608	9.766955945	5.750911465	5.80904757	9.541038597	9.877065552	9.565614394	9.801361195	9.741407838
548	8.371743036	7.902998338	8.309412317	8.354291403	6.55120591	6.605160962	6.47588615	6.727217937	7.008349164	7.499546685	8.35743435	6.651798469	8.2942889	6.249966922	6.343430388	6.422653523	8.081240142	8.839672727	8.453285737	7.484103267	6.453941557	6.555091435	8.003283277	8.099354176	7.042346038	8.046332189	8.255529356	8.382529675	7.551145751	7.52388995	8.027400735	7.807044274	6.53594643	6.547632824	6.422653523	6.504753165	6.727963059	6.628824144	6.393980494	6.30724839	6.541149124	6.466833178	7.802756242	7.891197616	6.656479901	6.699408742	6.747774315	6.541073815	6.474371649
549	8.869476284	8.663857242	9.138029194	8.331208139	6.223475746	5.979326575	6.207088631	6.34767874	8.498556771	8.423247191	9.184659139	8.213530236	8.857463316	6.321196664	6.17707993	6.074952514	9.198317348	9.093243729	9.04468975	8.423799013	6.14823042	6.049735136	8.77403153	8.815713316	8.284930668	8.659304765	9.001889781	8.668659341	8.617264158	8.430112911	8.659505954	8.301067084	6.050159828	6.12121672	6.127052021	6.097907667	6.216268216	6.067862879	6.151152214	6.181044818	6.127234564	6.175886287	8.45531117	8.450309343	6.058191618	6.024456179	6.185153809	6.176939723	5.950471372
550	5.873939378	6.075325913	5.985354523	5.901381778	11.05789269	11.93335566	11.59225166	11.1818012	6.03381271	5.987745905	5.825332172	6.023987964	5.982802235	11.12375118	11.32842688	11.96524943	5.956603312	5.972871538	5.893099538	6.045519082	11.68371113	11.5930496	5.878086857	5.94308952	6.032959915	6.040793528	5.770956636	6.119280168	5.816119298	6.086245116	5.834521107	6.072273766	12.12875547	11.97169217	11.33273652	12.16418794	11.35807121	12.03927729	11.32842688	11.72845643	11.59143068	11.78703463	5.909037168	5.971288778	11.86974127	11.34884748	11.67430805	11.78803078	11.47782575
551	5.968711733	6.103166409	5.69931889	5.838716477	7.238100609	7.352755427	7.288241458	6.797529946	5.983547679	6.005775403	5.914545343	6.052324542	6.003669585	7.046848168	7.20052302	7.38569075	5.834131751	5.977161002	5.882210878	6.102411731	7.398029894	7.171529015	5.960573061	5.973849528	6.045835177	6.008309516	5.827908476	6.10833781	5.815228426	5.957733637	5.829054396	6.081439376	7.362106553	7.278973479	7.345162332	7.141109135	7.079238725	7.057845514	7.392108294	7.159362273	7.229555714	7.177631329	6.032999924	6.072206779	7.370381115	7.293522816	7.012774041	7.043304915	7.476446916
552	10.69622791	10.46180258	10.78719287	10.47190095	6.758456209	6.95211737	6.902157543	6.507662787	10.63511267	10.15413022	10.76362792	9.996459313	10.26841882	6.6877018	6.579945864	7.333981596	10.83572838	10.82541552	10.66828669	10.1472574	6.183036006	6.674722985	10.47102009	10.35710456	10.98478037	10.68004976	10.50934422	10.62012185	10.68048106	10.32844728	10.56891011	10.20947295	6.747067433	7.121913535	6.899779183	6.67973162	6.939701135	6.614137366	6.838298698	6.665586976	6.705729155	6.846470203	10.28938308	10.44382171	7.164644013	6.811961957	6.388313942	6.919834327	6.572346516
553	6.021373108	6.203269135	5.830768432	6.047821172	8.97704454	8.722393133	9.030002275	9.260112173	6.259105284	6.296904672	6.047169539	6.330998158	5.981935527	9.508926663	9.471075158	8.968022585	6.148258073	6.134241586	6.137598734	6.34985079	8.853262596	9.243059025	6.131693516	6.146199095	6.321758889	6.212703583	5.968433588	6.250027215	5.718515719	6.036287184	6.123299148	6.350484875	9.211889645	9.344058898	9.371253905	8.97129457	9.366228176	8.973972248	9.072667199	9.346520074	9.021186789	9.093507254	6.20768091	6.261463669	8.946828619	8.97550415	9.389886239	9.393852503	9.51644917
554	5.591715304	5.828209611	5.708263482	5.785066515	6.592341821	6.475959912	6.490249629	6.822289546	5.685056707	5.777114071	5.795116173	5.883998113	5.755450962	6.624534001	6.611912095	6.421728078	5.663625208	5.80461759	5.637569991	5.817593753	6.895255592	6.580898139	5.7801315	5.78249415	5.754327479	5.772015469	5.70146063	5.83350761	5.61503909	5.857338334	5.587297288	5.786235988	6.546421678	6.448986238	6.371477964	6.487201193	6.549370919	6.492020945	6.362655826	6.46571606	6.618045535	6.501233317	5.771814385	5.791085269	6.378825693	6.549721786	6.539900034	6.460438874	6.467329263
555	7.779403051	7.967201735	8.074154849	7.821385562	9.005621447	8.850117901	9.029052718	8.763824849	7.890721773	8.115027004	8.229838447	7.819209753	6.948172789	8.81198218	8.724002983	8.988587872	7.964104951	8.177537409	7.920981638	8.075038342	8.310941612	9.327384317	8.148208095	8.21824675	7.956240306	7.859683304	8.212397064	8.27945261	8.04694306	8.484769723	8.022689426	8.01709502	8.826758701	8.689653102	9.064597267	8.718237961	9.153537743	8.776668093	8.867612024	9.335192534	9.08832735	9.027698898	7.862377413	8.126291306	9.061720538	8.754032699	9.004761749	9.15007316	9.07044889
556	9.922530086	9.34570567	9.502315294	9.045250653	6.248373957	6.254065864	6.048784092	5.830927176	9.132682869	9.40378148	9.889005582	9.05109888	9.93974469	6.246631626	6.069223001	5.936371537	9.93974469	9.919200965	9.665591366	9.230867985	5.875965617	6.144230038	9.812088491	9.555454951	8.881402687	9.492841245	9.58805868	9.539498999	9.164185807	9.517059042	9.030919155	9.112546475	6.077868576	6.095620833	5.87759798	5.927785125	6.046998268	6.038112984	6.325997123	6.200248598	6.111447207	6.207878791	9.074728848	9.785184132	6.212982886	6.130032225	6.164749691	5.919838938	5.960888531
557	9.031363675	9.212118632	8.770650671	8.594712712	10.331792	9.784131422	11.04098351	10.56891011	9.050395485	9.586858606	8.883211588	9.796299014	9.279720709	10.71795128	10.2548228	10.24551991	9.132464256	9.265272123	9.359283115	9.773092474	10.86312954	10.30140376	9.047269999	9.519315592	8.750202678	9.332112267	9.259123791	9.314220218	9.244519884	9.583552277	9.085623899	9.259362469	10.80251675	10.71379809	10.92015312	10.47421859	10.76958428	11.0485628	11.00504165	10.45544335	11.329335	10.87752325	9.518518698	9.03749616	10.42869157	10.728108	10.69210026	10.88606376	10.86256767
558	8.98927077	8.737608602	8.282650947	8.711742869	7.887976244	7.802844233	7.870274983	7.72425416	8.320914565	9.039321656	8.537354498	9.166145041	8.701265315	7.768130721	7.702209558	7.774333082	8.557494867	8.399446567	8.408318333	8.662867912	7.835380658	7.732254924	8.603314814	8.659696426	8.662867912	8.940686815	8.543038719	8.795998775	8.524739155	8.439335526	8.486375164	8.8511588	7.802536972	7.830516799	8.001184367	7.85279388	8.02999642	7.917804901	7.941032998	7.732665432	8.004709687	7.889036815	8.819629287	8.688101188	7.801039826	7.771243439	7.832825136	7.749205073	7.74112717
559	5.729402477	5.946272049	5.884273185	5.854407368	6.856947709	7.144112226	6.570857006	6.002325471	5.870607863	5.984125111	5.848006102	5.958434656	5.95164756	6.177013342	6.967555146	7.477545554	5.880807541	5.944349081	5.985537927	6.036378968	5.979001249	6.670517285	5.880671187	5.980720685	5.853491006	5.949247899	5.866122092	6.066874418	5.622518578	5.863236837	5.798360269	5.906580284	6.553249244	7.371450342	7.304826038	7.44023438	6.174451894	6.523857306	6.754327378	6.553914066	6.18802347	7.118197855	5.943909513	6.023614798	7.539599563	7.21177993	6.465872662	7.208482879	6.680690133
560	7.64378705	7.861730845	7.561754922	7.974981983	11.82831894	11.7057058	12.25655428	12.32402092	7.824396688	7.340648817	7.619712544	7.44204261	7.883977527	12.47801622	12.46554488	11.85789271	7.56857855	8.044740074	7.473427376	7.974981983	12.08894886	12.34719065	7.588079488	7.821696304	7.16908121	8.164771073	7.563715702	7.79319115	7.386776546	8.366005886	7.666801935	7.619772212	12.1163517	12.14740737	12.24393125	12.12489909	12.47314972	12.35286655	12.06277295	12.29836085	12.06405084	11.90668112	7.857342	7.752464182	11.40604707	12.0331537	12.57930442	11.97454967	12.65937622
561	6.666189387	7.359858787	7.109750884	7.461046912	6.646105333	6.701775261	6.698005692	6.619837885	7.372081188	7.218156417	6.729766337	7.868119547	6.948587112	6.89994795	6.718395186	7.046282329	6.600145311	6.754698056	6.803798338	7.151117445	6.595604981	6.675692823	6.815069759	6.925565756	7.015036042	6.879583158	6.754327378	7.374690937	7.019662826	7.122478888	7.272400149	7.06894569	6.578138417	6.96580681	6.851212813	6.793466758	6.956486754	6.621722364	6.721419086	6.535562562	6.70430186	6.80814271	6.99352312	7.085195802	7.027651001	6.681771832	6.751667295	6.7467892	6.675067969
562	6.334180329	6.373033087	6.58219582	6.358099944	6.267970111	6.234451111	6.463201385	6.53731406	6.33122133	6.353578518	6.409941781	6.270169838	6.417285686	6.364365462	6.831130388	6.333943292	6.447645093	6.549168508	6.427082664	6.415690529	7.045193826	6.378522083	6.331580814	6.580211518	6.327446369	6.392002362	6.37220982	6.401131954	6.192777239	6.428740613	6.651987827	6.447805837	7.023585682	6.369745405	6.361820077	6.34212313	6.373632816	6.428995399	6.266951057	6.486197816	6.485362281	6.370998423	6.347052746	6.345875804	6.329694752	6.211982392	6.410181073	6.354497978	7.170149988
563	6.607129999	6.355235851	6.314774585	6.822206683	5.862445995	5.957786625	6.365224042	5.892177687	6.733830791	6.366381397	6.574161094	7.197989704	6.127305194	5.903377021	5.666478504	5.929782286	6.259240559	6.461368158	6.59872734	6.281648659	5.915053141	5.854293342	6.544505471	6.517485979	6.378792417	6.588197256	6.431888232	6.533004241	6.510282143	6.660199708	6.337749049	6.689585636	5.697901287	5.860910157	5.765184243	5.873722605	5.657143199	5.873410549	5.920613026	5.901679532	5.785801838	5.958978634	6.515943454	6.953331875	5.838573901	5.832670829	5.877844833	5.985978746	5.98341629
564	9.035979183	7.409752995	7.664707813	8.23489909	9.433339072	9.293391125	9.158327863	8.704676058	7.024149976	7.835681874	8.592761124	7.986174798	7.86759763	8.902075889	9.734927122	9.510077932	8.942502143	8.579909566	8.782498834	7.95552636	9.261024416	9.437274887	8.29051264	8.148878625	7.538738949	8.369818253	7.936032992	8.119585675	7.649242268	7.443335936	7.818382562	8.294978517	9.20187142	9.457563502	9.725848096	9.493377276	9.245508438	9.312956512	9.651890191	9.598685459	9.513553998	9.651890191	8.631722002	8.023801454	9.836373612	9.523330198	9.412865506	9.37596681	9.317830595
565	5.6985689	5.849247203	5.888573078	5.798668217	10.10147878	10.1796337	10.24551991	11.11323633	5.887064134	5.87660335	5.760277967	5.9150793	5.925567845	10.51251263	10.29134502	9.684135779	5.871039201	5.869697739	5.952614999	5.849126191	11.03908068	10.32194805	5.864580515	5.873043222	5.807914492	5.890324577	5.656510407	5.883184525	5.796328351	5.908633932	6.034281427	6.092781092	10.23036925	9.609959432	9.281631313	10.3588713	10.39114677	10.41596362	9.774471637	10.28361338	10.63355821	10.03479912	5.843799318	5.901957719	9.791297615	10.67227255	10.96821547	10.05085058	10.29134502
566	10.78091164	10.96531969	10.86312954	11.01446215	9.283004241	8.645632281	9.449353429	10.08888939	10.9549377	10.91295925	10.9105886	10.91403067	11.02059205	10.01285662	9.354544543	8.863016659	10.87150361	10.99308444	10.71541957	10.90421505	9.629216657	9.351101533	10.90600885	10.93657153	10.96947125	10.87423953	10.81737184	11.19880422	11.02524439	10.94900172	11.01506708	10.92307547	9.470796239	8.717661804	8.671767211	8.443408901	9.618483298	9.824868218	9.268162371	9.807742769	9.159744622	8.805406225	10.73106104	10.75059958	8.710921784	8.609941478	9.180480467	9.25039522	9.577512426
567	5.61187848	5.84651402	5.883852637	6.031384991	7.537059393	7.613707823	7.969306245	9.002177714	5.883523974	5.863174403	5.806903882	5.877229663	5.758558419	7.600909078	7.441316309	7.394432011	5.723830332	5.796292151	5.639566426	5.798513785	8.52195648	7.866149625	5.81833844	5.911026945	5.96255138	5.898455001	5.644703675	5.90514148	5.616124307	5.905072796	5.831564985	5.953792075	7.545099259	7.275281289	7.214444289	7.471905841	7.748212562	7.857759768	7.344372074	7.589330145	7.514631214	7.35789221	5.849619011	5.916873993	7.539859377	7.683191682	7.896395419	7.647366209	7.398636341
568	6.114385057	6.212059166	5.983110915	6.041445235	5.753121635	5.747335446	5.650222706	5.853731078	5.913363203	6.046910887	5.908019562	6.000923669	6.25056002	5.754733656	5.617109287	5.733351335	5.956221779	6.096956135	6.090255746	6.16847517	5.613588665	5.66674568	6.044559837	6.105062821	6.054484047	6.127903056	5.818305628	6.164170207	5.667491706	5.932337169	5.834131751	6.083049486	5.64209338	5.625855084	5.711466431	5.71592053	5.548583208	5.677098953	5.73615568	5.744291181	5.683108606	5.696185727	5.937229531	6.087738582	5.631445813	5.676549865	5.656430921	5.694163115	5.690919732
569	6.774883069	6.748105231	6.801323268	6.909998202	12.23035104	11.84239465	11.93754221	11.19880422	7.100772779	6.621816795	8.104232489	7.103354366	7.177238113	12.01088857	11.94213188	11.59225166	6.762273679	6.751491411	6.712817002	7.173989416	11.69994797	12.02412984	7.899727262	6.990987401	6.711555089	8.108541163	6.828477084	7.101008187	6.307025992	6.978746834	6.62737478	7.424649727	12.25161166	11.87081757	11.97774272	12.41075979	12.22171565	12.11392428	12.18116304	12.10710833	12.14871332	12.40332918	6.912945205	7.007143265	12.23035104	12.09906613	12.40043492	11.73294589	12.07834179
570	9.696246928	8.745698997	9.529920185	9.536364244	6.753687403	6.725623242	6.794575712	7.039871381	9.028103686	9.519315592	9.574698476	9.15330251	9.804068768	6.903381329	6.901970107	6.630123421	9.249551961	9.577512426	9.502060468	9.253578008	6.921192366	6.695402057	9.421668264	9.539498999	9.104447274	9.496003164	9.48562173	9.433661735	9.235991502	9.394467615	9.428336264	9.649483582	6.718970059	6.598641354	6.602771855	6.642205672	6.616330616	6.741189996	6.590288026	6.709482613	6.725019478	6.628736201	9.261281334	9.453611771	6.79518732	6.795850418	6.946013408	6.777222229	6.529321601
571	7.647762114	7.334972184	7.169928587	7.219939516	7.271076738	6.854569299	7.221549358	7.093510814	7.217927069	7.410909755	7.530977915	7.62737768	7.726125379	7.025881447	7.233134381	7.086164494	7.301115938	7.438997275	7.540687336	7.485328471	6.839390335	6.847134468	7.650723346	7.497481811	6.901970107	7.418728568	7.418095113	7.558378597	7.516441154	7.510712238	7.364780607	7.553804537	7.054431798	7.203585434	7.540135332	7.335980268	7.411186153	6.96087943	7.181360712	7.070437727	7.519739241	7.214543736	7.375443746	7.551985051	7.110011752	7.208941113	7.094598244	7.023163842	7.338852045
572	8.371224813	8.515757344	8.304404815	8.282806107	5.868318197	5.813132846	5.901556865	6.025341585	8.765728863	8.482292717	8.257338669	8.425900145	8.52659675	6.120717578	5.911725005	5.794746076	8.426958629	8.520189067	8.301924903	8.432317671	6.073146253	5.788054752	8.302539536	8.305522106	9.176874145	8.356514514	8.39013601	9.550980658	8.706578147	8.742867049	8.637928994	8.317975731	5.817779574	5.892566676	5.965676814	5.91065067	6.004706643	5.832297936	6.147411677	5.898229328	6.041383828	6.002545839	8.410416743	8.33800793	5.974236149	5.808051863	6.039144239	5.754733656	6.188257641
573	11.55983118	11.62654841	11.4647423	11.49421683	12.80555708	12.7280963	12.98895213	13.30326332	11.59639011	11.75236645	11.41573237	11.51220568	11.7813527	13.33704386	13.2850748	12.61508421	11.67430805	11.62744483	11.38951615	11.65090951	13.00683086	13.06985653	11.53066475	11.48997974	11.44519826	11.66884346	11.5097507	11.58805612	11.63884805	11.82143199	11.18119541	11.59999721	13.08483244	13.16269482	13.06245025	13.09686499	13.32726353	12.76532622	12.92220525	13.11926901	13.35639907	12.95762113	11.43747575	11.69381128	12.79818447	13.14463138	13.43056031	12.96858966	13.12708071
574	12.08549892	12.26538328	12.26399016	12.30496913	8.132368064	8.002500238	7.967029648	8.020904462	12.11869599	12.0807865	12.29836085	12.11175722	12.01713165	7.505359008	7.469370884	8.483894011	12.17131547	12.20090636	12.30361942	12.28834459	7.643931779	7.578279285	12.43875805	12.24252842	12.40485692	12.10353654	12.39767793	12.31436316	12.06637866	12.11747183	12.19728481	12.37275313	7.973727529	7.648753732	8.155441502	8.115846347	7.411638197	8.32023612	7.726708455	7.796132653	7.510827542	8.263782922	12.07955323	12.35155703	8.411885162	8.145806382	7.02348789	7.695728644	7.65665148
575	6.692671462	6.813039004	6.764978635	6.954578442	6.528693587	6.500229004	6.487601245	6.645793694	6.745063895	7.081982006	6.896490224	6.969651305	6.853329356	6.618484447	6.586200331	6.59322246	6.675900007	6.908645038	6.588932138	6.809860116	6.608062193	6.462362112	6.895452983	6.799409326	6.832809914	6.835383463	6.976003851	7.022194825	6.37747793	6.90954106	6.65302478	6.789279339	6.317210033	6.510979335	6.6395941	6.63325881	6.438928939	6.518832194	6.530688745	6.445086214	6.421089022	6.420364635	6.895865096	6.980597609	6.372349838	6.444268692	6.63213867	6.607220866	6.445858379
576	9.315433924	9.491099792	8.957859343	9.328246964	5.582925868	5.474358139	5.66745345	5.548583208	8.884752223	9.172049223	9.205791798	9.652499532	9.433889898	5.475215541	5.753721226	5.446709373	9.28641563	9.377908283	9.301289982	9.481204689	5.655608911	5.513776106	9.31101971	9.33835409	9.646398777	9.122121699	9.190238894	9.420365341	8.941089956	9.133927153	9.437274887	9.373742528	5.68570417	5.479841917	5.643267884	5.531782742	5.612687554	5.476802932	5.598905788	5.543580012	5.599434597	5.545760633	9.271301828	9.205566066	5.517501879	5.498417373	5.591177565	5.482480163	5.632470851
577	8.416582741	8.912472352	8.574581838	8.555992385	5.898956357	5.921737502	6.064792466	6.09660975	8.956028433	8.671372285	8.287586865	8.87440256	8.623797746	5.967169627	6.035160739	6.072573732	8.507594818	8.489952073	8.349853895	8.78676611	5.937547434	6.120845109	8.453091117	8.600438777	8.66463343	8.780474878	8.492568299	8.914305252	8.958931074	9.077546078	8.470587691	8.602316477	5.941267756	6.086045566	6.015298033	6.083122852	5.831733527	6.007235304	5.889441579	6.008540364	5.735513178	5.946759456	8.672135297	8.726487686	5.925221265	5.993438572	6.002422044	6.209287774	5.958721583
578	5.862411781	6.089894863	6.133565146	6.145272145	6.279988853	6.275900581	6.310234618	7.829733264	5.968396253	6.157028562	6.01319077	6.021498985	6.35295166	6.805257756	6.161136657	5.994550809	6.147450131	6.198689198	6.102763941	6.087111053	6.717646627	6.120535066	6.020961886	6.101647021	5.966425806	6.105062821	6.076378998	6.211048479	5.938784345	6.079665958	5.881017919	6.109881971	6.165355474	6.589747159	6.26384565	6.161833167	6.698005692	6.419985592	6.186031743	6.122169481	6.255458455	6.221087173	5.96737497	6.211840571	6.280364318	6.299887336	6.190455921	6.043990597	6.213384852
579	5.719863708	5.890948282	5.7965178	5.892765689	6.584338637	6.760386689	6.665711881	6.233067962	5.979737414	5.902540745	5.828589446	6.032661211	5.930807449	6.359168557	6.431375428	7.203235107	5.742917987	5.877844833	5.950944677	5.975711776	6.381750794	6.574919631	5.877410348	5.904456279	5.91759752	5.830265292	7.927181231	5.952514212	5.751964166	5.900497533	5.786409647	5.953462409	7.191121051	6.950147405	6.82802786	6.689067688	6.627888638	6.768345368	6.818390608	6.585920628	6.61559332	6.726970726	5.900497533	5.901381778	7.108497569	6.681045655	6.191271604	6.877421709	6.818228976
580	5.604359184	5.775534217	5.714197826	5.7779233	7.610768791	7.649915239	7.969794521	8.462588077	5.743997017	5.750371131	5.821877077	5.801149427	5.811477324	7.769315622	7.820639478	7.727584698	5.732930445	5.773286209	5.745987001	5.794463943	8.659505954	8.111617664	5.691123789	5.758710953	5.646213487	5.73831887	5.603782927	5.767534245	5.715217264	5.735748051	5.616780608	5.795844049	7.717383957	7.665296315	7.638481459	7.701904269	7.844786088	7.938097343	7.651115098	7.609931688	7.831228079	7.653767788	5.58104099	5.76149148	7.682086764	7.898148857	8.373574282	8.01004912	7.730036329
581	7.0782559	7.121467333	7.147925166	7.484103267	6.296570365	6.404627393	6.391803615	6.806871199	7.636121966	7.601478854	6.978644804	7.139559063	7.04571756	6.928210307	6.569744772	6.456780144	6.954194293	6.885696474	7.102925262	7.419628322	6.114206605	6.412426609	7.211055774	7.111720476	7.298267358	7.110749697	7.007956998	7.117832119	7.127756866	7.656151078	7.154096858	7.016049903	6.434133244	6.488690599	6.255297609	6.233325486	6.521182895	6.412842309	6.244198456	6.680141721	6.203904008	6.338127003	7.187153149	7.409130021	6.27497998	6.139672168	6.382422348	6.425163526	6.357806898
582	8.045716568	8.175525388	7.658226831	7.61245001	8.003283277	7.800749652	7.968640568	7.871190154	7.970447419	8.153909984	7.991417359	8.23811578	8.119585675	8.048907106	7.94645522	7.603962619	8.006493568	7.647085773	7.901107167	8.259815071	7.920000223	7.676904448	8.169274385	7.926205651	7.72583201	7.873196381	8.011147588	7.762927324	8.036462482	8.218581435	7.597654158	8.04789514	8.018127339	7.760553678	8.195931571	8.060835074	8.108541163	7.94311986	7.976594218	7.823484293	8.195788573	8.060153685	8.06506051	8.003730617	7.683848956	7.940444328	7.962724852	7.777264089	8.034034858
583	6.615927886	6.76069006	6.480717466	6.746126686	9.035241312	9.094486001	8.947310677	9.392250753	6.618563141	6.521182895	6.64861227	7.170835104	6.761617996	9.457925487	9.215908688	8.895102231	6.23233256	6.397164981	6.555006051	6.78735343	9.154501075	9.28555945	6.554629352	6.613646575	6.615096454	6.459568451	6.490595564	6.780925251	6.277175843	6.492921464	6.598109413	6.866419245	9.124302076	9.150296087	8.823077113	8.953998185	9.25012749	9.115722913	9.416272645	9.114654739	8.74590888	9.183617625	6.592537075	6.588932138	9.067327564	8.859357138	9.187495925	8.954233373	9.123331668
584	8.834841479	8.850583021	9.003651187	8.99411412	6.39338816	6.074790438	6.342559786	6.29523088	9.350607617	9.056769386	8.837759692	9.374018044	9.046383136	6.49476656	6.410999671	6.239217673	8.975070804	8.909050468	8.91100431	9.235752981	6.063354279	6.131693516	8.895499821	8.950137407	8.812192064	8.944032397	8.909231358	8.871343431	9.205121688	9.216190529	9.034547822	8.995631808	6.045711069	6.338012458	6.395350812	6.340818325	6.44356787	6.23565621	6.287514515	6.223548261	6.136242449	6.41817675	9.041201678	8.733770372	6.210421095	6.227661121	6.214511896	6.269670271	6.274120431
585	7.305889648	7.635921034	7.239361876	7.554992295	12.02150765	12.04920466	11.80099908	11.51302903	7.69800063	7.878905913	7.435343979	7.696999271	7.447839421	12.22553119	12.40485692	12.71231504	7.097163102	7.252425158	7.316317675	7.735497874	11.43747575	12.43726543	7.424098789	7.595136733	7.624967535	7.333221664	7.190192294	7.301469726	7.724667351	7.584068049	7.283621447	7.421701106	11.96623226	12.45536984	12.33872884	12.42954906	12.30230115	11.90007605	12.26149155	12.08549892	12.03100296	12.4478549	7.764618538	7.549682659	12.74668602	12.40920077	12.25283984	12.67343721	12.25283984
586	5.524460455	5.656335973	5.659544904	5.719773169	8.500983974	8.640656657	8.429556891	7.391338389	5.734190092	5.634074302	5.538265253	5.728169122	5.768089914	7.747204109	8.103759396	8.442120574	5.720693648	5.679727026	5.649555343	5.703521513	8.187278733	8.401514664	5.709998309	5.683757316	5.660920029	5.728014301	5.592478299	5.726429917	5.476802932	5.80095907	5.48682536	5.690705457	8.515555355	7.858665567	8.125644547	8.212901092	8.351910228	8.125481815	8.796885553	8.373382191	8.021404371	8.138718467	5.658444153	5.762224381	8.401340588	7.965255207	8.197689425	7.756980271	7.150756096
587	7.035116441	7.078561122	6.710493288	7.173863099	12.53734072	12.78171076	12.64670035	12.07321124	7.289653484	6.927346665	6.821920968	7.396722618	7.252199615	12.26661543	12.62081514	12.28597207	6.511455696	6.645027308	6.835281097	7.055483419	12.19596751	12.32402092	7.296776377	6.867994125	6.788321263	7.047692578	6.7467892	6.829103372	7.154659282	7.270218514	7.18351858	7.261998661	12.62611868	11.97571614	12.44023115	12.50356776	12.09533202	12.12757108	12.63419377	12.42667532	12.24393125	12.09533202	7.453367788	6.958933992	12.12242407	12.17368852	12.0384731	11.85600966	12.13004263
588	7.262738496	7.434945963	7.030966765	7.956107379	6.628652179	6.544160917	6.729631069	6.828333723	8.048411449	7.495192787	7.15321501	8.488063799	7.745428844	6.687009995	6.623208678	6.605754175	6.957852563	6.89994795	6.91008243	7.571895033	6.784725932	6.783896146	7.352878178	7.194678439	7.783024771	7.583283708	7.143633698	7.701468422	7.791293572	7.973049498	7.325443758	7.461046912	6.644857146	6.563504644	6.551451203	6.6528437	6.496572758	6.746696689	6.48705257	6.670691324	6.668970704	6.575089222	7.910790316	7.520770005	6.619837885	6.67367785	6.926494191	6.872570172	6.577603338
589	5.650503274	5.728625979	5.741048294	5.779219218	6.245247938	6.301061097	6.277536472	6.548906308	5.750786919	5.661008629	5.68570417	5.825001632	5.770897225	6.852010867	6.376860176	6.276786089	5.671885848	5.7779233	5.655179891	5.739525803	6.246695299	6.305051462	5.666877952	5.776384707	5.671885848	5.748553523	5.63075201	5.759776954	5.622518578	5.7553849	5.64581523	5.795089014	6.566914731	6.411588219	6.383892463	6.276495111	6.338846302	6.580337312	6.320162402	6.553554865	6.399002598	6.372962145	5.677402493	5.74715061	6.240766479	6.140767688	6.190235905	6.320774862	6.360285246
590	9.950354267	10.02016875	10.48840097	10.15284958	6.282662948	6.321602243	6.333061892	6.44739927	10.36767234	10.02474362	10.00175353	10.31767008	10.42165165	6.102249764	6.057348382	6.169975866	9.943526559	9.976135033	10.11514346	10.1881818	6.538573442	6.27378137	10.05679331	9.964881504	9.847332204	10.23036925	10.05047786	10.38545174	10.1532139	10.49497552	10.20288638	10.176917	6.151645723	6.130796015	6.324815969	6.153236082	6.289684402	6.275472904	6.098105695	6.054969105	6.404549916	6.225087981	10.08352363	10.06466132	6.195922917	6.340875385	6.520852078	6.331651222	6.27313975
591	6.087590494	6.131003532	6.021601568	6.363750022	5.656430921	5.639774314	5.805294157	5.678699832	6.398107901	6.245420124	5.893256397	6.716486086	6.404860132	5.696679671	5.833535056	5.663810926	6.038434785	6.093415826	6.116660751	6.389405898	5.715056098	5.654655593	6.129972432	6.192809015	6.067404673	6.207373422	6.035899292	6.453491301	6.257697033	6.340021772	6.116726314	6.388609718	5.710358746	5.692484821	5.791536373	5.690375451	5.834189455	5.666019642	5.845157936	5.733658189	5.858563646	5.736086725	6.310981122	6.267362087	5.710684861	5.688737546	5.79567728	5.773418759	5.857904239
592	8.853262596	8.991953444	8.848454766	9.142828409	5.574540848	5.586525045	5.67885561	5.622783666	9.586382263	8.917710714	8.662867912	9.007881299	9.007881299	5.632573022	5.657840024	5.644850406	8.954706264	8.730076858	8.915876033	9.39522529	5.683757316	5.679173536	8.96994034	8.623595473	9.234805259	9.040977704	8.948710678	9.029776205	9.144612936	9.227202535	8.784536113	9.215362387	5.649344871	5.551585554	5.551952085	5.587423297	5.527415253	5.646371793	5.61087987	5.616176324	5.621043585	5.693398862	8.869476284	9.098454934	5.600748644	5.627677324	5.633790161	5.668572793	5.55397169
593	8.999163863	8.857105475	8.65608816	9.146989978	7.313547946	7.244669007	7.548279097	7.681513309	8.786994103	9.303152163	8.507594818	9.097782966	9.134194139	7.170732164	7.307628789	7.250472009	8.357518605	8.485089619	8.652238555	9.300047049	7.709485804	7.425934986	8.68420056	9.116299866	8.860271134	9.049952037	8.606967505	9.011745039	8.634369078	8.977527784	9.111815051	9.121688776	7.315383865	7.184580913	7.248767985	7.22796359	7.29949476	7.354075874	7.169705187	7.373223543	7.387772415	7.160903711	9.121889356	9.054213167	7.417050566	7.43019433	7.56242877	7.435592296	7.305085983
594	5.665569559	5.756998062	5.697575476	5.743058752	6.266478809	6.370557231	6.134509421	5.928586136	5.648072582	5.70769023	5.728096022	5.824536332	5.855461729	6.170925477	6.07777255	6.016135885	5.727186028	5.705357539	5.626795941	5.692322646	6.029036732	6.081813752	5.826738504	5.781228037	5.819431194	5.733003607	5.667528848	5.706776352	5.639249344	5.750563368	5.528775193	5.724091068	6.278212555	6.345803978	6.019177815	5.975239515	6.20768091	6.287313091	6.230403574	6.092851916	6.015961456	6.291250227	5.712130359	5.75887838	6.267087434	6.476418387	6.066142834	6.145999418	5.95132081
595	8.556191832	8.842791349	8.341183992	8.667230095	7.651762676	7.643249641	7.409264406	7.266630658	9.28001409	9.681687487	8.553635043	9.323807514	8.904967886	7.699785083	7.652746465	7.747043102	8.563753556	8.614983902	8.853928924	9.804395825	7.155757785	7.627515241	8.965687665	8.978169691	8.672336732	9.066572865	8.829354551	9.199538236	9.658685976	9.996459313	8.821849091	9.422554578	7.35262116	7.56938887	7.467618468	7.497198149	7.34917886	7.520914761	7.496643035	7.490603691	7.405142509	7.471522812	9.273813136	8.81942238	7.557974949	7.495051335	7.068379408	7.498760815	7.533152159
596	7.581047454	7.925017131	8.132876394	7.876076447	10.5347796	10.8613489	12.76333164	10.96214102	7.664100352	7.667578078	7.853173397	7.492214308	7.861544069	12.28834459	11.82052465	11.02992321	7.757211803	7.924818231	7.683313837	7.866149625	11.3320478	12.00470235	7.849783449	7.906318994	7.62737768	7.862816758	7.812554503	7.846443167	7.73692131	7.915381709	7.599529803	7.959219568	11.57958937	11.28750638	12.93482735	11.15661456	12.98895213	12.03533127	12.06637866	12.04461186	11.70187899	11.39814111	7.713255529	8.062148488	10.8082043	12.24393125	11.71209085	11.35189288	12.2243278
597	6.666317398	6.449670384	7.227010219	7.012652749	7.181983525	7.103017201	7.616262563	8.020119306	6.332429885	6.279281417	6.52843478	6.094412599	6.866145891	6.957852563	7.291490315	7.327264013	6.744759327	6.6395941	6.938012839	6.37340444	7.730456167	7.465171758	6.443727191	6.63608056	6.426892585	6.85772678	6.358658622	6.778662942	6.362948631	6.342166768	6.538332835	6.627845678	6.837234332	6.937343833	7.356858115	7.424098789	7.582177951	7.685401665	7.366416875	7.319795522	6.932522873	6.940228926	6.536416534	6.539684077	7.249200326	7.29567558	7.628163876	7.459704362	7.438323987
598	5.687701544	5.764913599	5.719970902	5.780603166	7.247121675	7.396722618	7.270817154	7.003044256	5.733658189	5.765113111	5.627355942	5.851649449	5.773286209	7.14626884	7.365548031	7.599214782	5.691849487	5.719934053	5.800148943	5.78954073	7.070493398	7.2481749	5.75765717	5.776101862	5.74715061	5.745188819	5.654957895	5.811621746	5.613437699	5.721370429	5.468092035	5.684002498	7.472296991	7.620760886	7.316549348	7.266756789	7.178452164	7.136325491	7.513175936	7.157093263	7.143431425	7.44204261	5.692643585	5.780189565	7.928887706	7.324860245	7.089729409	7.013313599	7.259035795
599	5.624704738	5.61187848	5.667342159	5.712481152	8.911529959	8.431386316	9.245772494	9.718557802	5.62287942	5.656594639	5.606250848	5.675954931	5.71525224	9.645125736	9.1022209	8.545735741	5.642679991	5.665616872	5.616564622	5.620678057	9.778691891	9.225712703	5.737571502	5.660231344	5.729437289	5.671036979	5.743544555	5.704422431	5.623453742	5.720463068	5.652578238	5.726374022	9.128182772	8.897436133	9.040977704	8.754470028	9.762268819	9.330191842	9.112273639	9.08137691	9.86374622	9.120263738	5.624356237	5.675386436	8.459332848	8.731329443	9.231137551	8.809207315	9.822916916
600	9.967225819	10.13793171	10.20836038	9.401219593	9.450839066	9.843451761	9.094227515	8.171394211	9.700915985	10.1444175	10.27129314	10.03228683	9.815059866	8.677501249	9.198317348	9.902797276	10.12947989	10.2884869	10.24181119	9.943202662	8.502536364	8.826564729	10.06466132	10.2267472	9.407286002	9.962448135	10.14878439	9.908595437	9.923506237	10.23036925	9.675553729	9.827120658	8.870165853	9.470796239	9.432461168	9.352926376	8.838818639	8.492917602	9.204738929	8.703488353	8.702320465	9.217961086	9.57505106	9.955765603	9.758792165	9.116817628	8.592566681	9.274889669	8.46835454
601	13.72551077	13.38443284	13.35639907	13.37259154	5.920427342	5.909410722	6.110550715	5.998804171	12.87604772	13.43393347	13.51419699	13.17956342	13.68315295	5.927255974	6.022733055	5.971225736	13.27316027	13.44435053	13.46713517	13.17956342	6.108812511	6.061071536	13.54984934	13.62920894	13.08982725	13.27016841	13.25499634	13.30890998	13.25208469	13.52653849	12.92220525	13.38718435	5.870892756	6.054018098	6.146882524	6.089392387	6.209561873	6.088227755	6.07334977	5.910911139	6.039224121	5.926423063	13.31468775	13.28201908	5.989267157	5.966788647	5.97334134	5.939131282	6.115250886
602	7.784247126	8.082754214	8.411134903	8.224160599	7.328382008	7.672839833	7.010525359	6.728614309	8.53946461	8.204525147	8.224877981	8.451779422	8.319103797	7.004197954	7.443467998	8.109726931	7.864835246	7.712422191	8.068405933	8.443603501	6.73052794	6.961295626	8.073493628	8.373574282	8.430283929	7.927035026	7.938836399	8.412074018	8.065401111	8.620583559	8.240226587	8.103605285	7.062772206	7.729287576	7.634165122	7.693188948	7.108497569	6.933580531	7.410786935	7.034574996	6.889604979	7.409130021	8.336382339	8.284358377	7.853791776	7.556166734	6.927911915	7.47937168	7.15949167
603	7.582444617	7.757679084	7.845250884	7.837174885	6.871682602	6.862113108	7.115508416	6.773014632	8.817268132	8.260351322	7.733771657	8.066082488	8.404558429	6.831948857	6.744114967	7.112881236	7.46166904	7.561328638	7.616643166	8.513654811	6.22883514	6.713426382	7.882551265	7.732665432	7.618317358	8.28364624	7.75128478	7.616516659	7.993805781	8.581470259	7.810345558	8.213728124	6.984551804	7.506411867	7.220187309	6.900747467	6.776647407	7.336865732	6.910774864	7.240332904	6.560162226	6.646195129	8.499462059	7.927957537	6.81066196	7.01835105	6.750197081	6.896290208	6.586688084
604	5.813132846	5.856416126	5.914135716	5.874075798	8.837162776	8.906071739	8.798806774	9.786111522	5.797608382	5.961203428	5.975239515	5.863236837	6.158186198	9.038430552	8.991953444	7.946794495	5.953661537	5.987444787	5.978235885	5.893981898	10.50344905	9.049730192	5.89653591	6.0115291	5.857660352	5.879575814	5.968433588	5.890800349	5.707406516	5.901060109	5.704197602	5.813327073	8.913120647	7.785564097	7.72583201	9.256417129	9.293978387	9.184932224	8.04694306	8.599866127	9.381809378	8.486977625	5.878929411	5.929536501	8.144092669	9.162140839	9.524181362	8.192340475	8.986884634
605	6.128696249	6.818228976	6.589495649	7.180017626	8.371224813	8.119391986	8.382252558	9.174922013	7.530406997	6.260865949	6.589674162	6.657836243	6.003138765	9.153760676	8.584154607	8.452736499	6.321161583	6.429536763	6.599005002	6.330234271	8.824354598	9.1022209	6.624534001	6.513888445	6.891211505	6.630123421	6.470872649	7.195393202	6.958623831	7.051504081	6.609896569	7.275652901	8.680367943	8.527483709	8.266529443	8.141535315	8.630103045	9.00496814	8.499666194	9.21670776	8.567836376	8.444742167	6.774933479	7.358350308	7.934365087	8.098344058	8.848652753	8.589711934	9.013593354
606	8.652011456	8.755338449	8.540969428	9.000940754	11.00757031	10.9269841	11.19752503	11.01176397	8.548592427	8.549236126	8.444742167	8.958931074	9.322016007	11.15370456	10.98711291	11.09866037	8.805406225	8.742295327	8.672853044	8.770650671	11.03790188	11.23726359	8.657111543	8.820591975	8.386819543	8.66845814	8.403837891	8.551156758	8.622998577	8.797967692	8.307909311	8.656471768	11.09866037	11.38879734	11.31646011	11.22356453	11.02524439	11.36039064	11.19282508	11.29082114	10.97947434	11.27492292	8.705114054	8.701498265	10.88714031	11.31843382	11.18722115	11.44442193	11.07519775
607	5.956975592	6.275761081	6.5088328	6.19945158	8.661796527	8.762956813	8.93171694	9.030233929	6.217217694	6.130827799	6.175251721	6.230159317	6.226740929	9.039816004	8.827918302	8.789905256	6.305196874	6.217155377	6.179284013	6.184114362	8.791411983	8.873939443	6.263080015	6.235617975	6.149667592	6.148324314	6.195256429	6.410099261	6.334594507	6.441108435	6.150622103	6.084164782	8.980641621	9.011745039	8.842018242	8.868163282	8.850337699	9.071975277	9.260349119	9.181732659	8.698278769	9.023831962	6.139876776	6.303553235	8.803437362	8.750202678	8.781196606	9.133927153	8.911529959
608	8.541152257	8.638691311	8.646639342	8.577184168	6.725019478	6.583066623	7.127756866	6.997951663	8.426958629	8.540567692	8.399877886	8.486744688	8.72589877	7.602978149	7.025160012	6.991642577	8.54838231	8.759871877	8.612689191	8.453835851	7.178723268	7.280060472	8.464289315	8.586690246	8.441750887	8.613802624	8.464111794	8.711133038	8.507790295	8.575310575	8.487332218	8.483151527	7.345901977	6.999825509	7.237990252	6.904201373	7.073298898	7.704876933	7.1182468	7.268126408	7.641392999	7.462205848	8.278287337	8.535725833	6.506363696	7.074814342	7.747485352	6.797849033	7.546153369
609	8.5606295	8.826564729	8.59588061	8.894080257	5.7272628	5.918722412	5.634973844	5.570159849	8.675087845	8.535725833	8.528112012	9.092051739	8.759405476	5.519125923	5.516505018	5.521601105	8.49325941	8.554204959	8.759405476	8.882746265	5.58770693	5.541241009	8.626384147	8.688864188	8.935206608	8.76867954	8.957859343	9.183617625	8.492161272	8.598656819	8.825665419	8.961424932	5.55950248	5.509098054	5.677559926	5.624804832	5.606569642	5.594227462	5.590753859	5.578612733	5.617561352	5.657415868	8.702934978	8.719246742	5.906607258	5.880421374	5.535763452	5.512038358	5.566330586
610	8.641618195	8.703102923	8.970149202	8.795569884	9.995003898	10.02855536	10.27738021	10.28568277	8.554204959	8.628744032	8.606765671	8.475877706	8.993167411	9.994299788	9.952253808	9.995003898	8.470426113	8.563753556	8.747403939	8.820775642	10.18461276	10.12765074	8.621885669	8.547033433	8.749125365	8.646807471	8.595505075	8.780474878	8.685909947	8.692197944	8.73212105	8.777468844	10.18387006	10.16982321	10.24428969	10.21232234	10.22634765	9.943526559	10.35587691	10.03264858	10.08352363	10.10584689	8.592566681	8.665215499	10.26793274	10.11707288	10.01470932	10.2224259	10.20215435
611	6.945133941	6.861447957	7.013313599	7.147925166	6.934988854	6.874808139	6.702899827	6.658893853	7.176868095	6.932074492	6.824440266	7.097492142	7.256900193	6.719417976	6.90882811	6.721248362	7.049743834	6.892550892	7.027888591	7.082772428	7.199033567	6.894059424	7.114861075	6.958253476	6.98621013	7.02671021	6.834888668	6.997546301	7.09856839	7.375779122	6.923445311	7.053215714	7.592949554	6.87667895	6.205997752	6.70438092	6.860113958	7.373862261	6.658365593	6.961087769	6.882315284	7.027651001	7.200042712	6.871903477	6.904712158	6.842216249	6.831130388	6.663270898	7.347526123
612	7.185410274	6.83858359	6.961896519	7.225817488	5.769953497	5.775266485	5.907387178	5.802765807	7.048464477	6.973346463	6.874808139	7.316549348	7.148154705	5.768837571	5.535074047	5.770757547	6.903433568	6.817366333	7.234566763	7.479882661	5.595740873	5.805363607	7.377327571	7.188565372	6.822248114	6.826285214	7.475641964	7.49415513	7.175272217	6.927711459	7.076370046	7.258459714	5.617509987	5.62514685	5.573501995	5.619271511	5.651482845	5.630496736	5.574828676	5.778750294	5.616351879	5.702137955	7.503461085	6.931023578	5.660876398	5.683424838	5.77293556	5.751274057	5.628609786
613	9.837340733	9.997474173	9.902797276	10.02634876	7.349810041	7.332963004	7.294502639	7.808276701	10.17217359	9.948540048	9.894745773	10.28692665	10.12468077	7.181983525	7.201390292	7.10113223	9.817227587	9.879196199	9.964881504	10.11593509	7.702625465	7.36779412	10.04509488	9.935997999	9.900871545	9.698802398	9.976135033	9.92761481	10.14394956	10.16055613	9.930467594	9.81244197	7.258565384	7.162567415	7.133954891	7.182207737	7.238100609	7.308632518	7.18518225	7.234336462	7.376043395	7.192761358	10.04216797	9.830424723	7.142636524	7.289908034	7.234336462	7.136065099	7.057100725
614	5.573957028	5.695639347	5.762083789	5.747861652	6.091195176	5.947554822	6.210589941	6.071733696	5.737539852	5.785669607	5.613647546	5.742832558	5.81854671	6.031384991	6.107268732	6.066798037	5.738757059	5.728557257	5.721632216	5.709998309	6.135831166	6.07709047	5.886821005	5.80109416	5.635835692	5.7553849	5.916289663	5.763954102	5.572197134	5.832245043	5.529578849	5.723204411	5.923813484	6.276495111	6.166183097	6.145053325	6.143272604	6.205204362	5.954753753	6.026699436	6.090282077	6.240050584	5.665367339	5.724164584	5.951456108	6.111611508	6.072544549	6.129523067	5.951593214
615	5.632470851	5.750090347	5.827414823	5.864889627	9.905862164	9.943526559	10.11477432	9.537519006	5.739798197	5.807860453	5.787784139	5.842494244	5.878482218	9.225388269	9.717536029	10.10507274	5.805940937	5.812671949	5.885668831	5.857264383	9.823184969	10.01626413	5.84607553	5.83331709	5.805556829	5.803272927	5.782463257	5.814334958	5.905522861	5.830429043	5.76192263	5.819005129	9.607554615	10.00374345	9.930129735	9.942903835	9.39306425	9.819554876	9.816194502	9.723876434	9.523941455	9.983634273	5.867874455	5.859944178	9.947518458	10.19790167	10.24589992	10.31061019	9.653442997
616	7.43703209	7.618071226	7.513175936	7.762330566	6.726165991	6.801602439	6.829938541	6.777916643	7.894550322	7.763527694	7.203006417	7.942631011	7.393890418	6.654643372	6.871086222	7.034999164	7.336219624	7.220869835	7.353826366	7.781364841	6.438026036	6.780824361	7.624128877	7.402685423	7.684430655	7.661398359	7.396361105	7.995116006	8.340994783	8.206254598	7.880234456	7.481904502	6.972237064	7.032884835	6.637348614	6.749359834	6.454458691	6.68840823	6.634715187	6.459568451	6.289652618	6.533575165	8.264152545	7.675936509	7.009514072	6.769582936	6.858064674	6.942695677	6.699699777
617	7.263723227	7.410786935	7.251547659	7.393516433	6.324704345	6.260393037	6.344763185	6.504050901	7.760697479	8.07566195	7.241619163	7.49478295	7.731412095	6.44032918	6.049222174	6.192777239	7.26704857	7.168286012	7.256225508	7.787756094	6.23153064	6.186186138	7.394038913	7.51096401	7.108030142	7.428920692	7.101240471	7.446638606	7.692785193	7.890390042	7.571715095	7.498760815	6.101824258	6.03558888	5.910970547	6.124380385	6.456780144	6.265370659	6.116001405	6.366381397	6.59126412	6.414271551	7.784095975	7.548843746	6.102898126	6.322620985	6.035899292	5.990311447	6.245733181
618	5.948352242	5.979398682	5.869873107	6.025139684	8.937643536	9.487547648	8.926186112	8.998512063	5.771292858	5.935584607	5.942710516	6.116358788	6.152585831	9.177132665	9.080658859	9.461796967	6.111382955	6.004395981	6.029764511	6.048784092	8.516325464	9.125234311	6.114786533	6.084953432	5.967811777	5.970372157	5.968741186	5.989420979	6.058799121	6.066276148	5.673979386	6.016320818	9.102994688	9.381531018	9.456454509	9.382066318	8.804113849	9.377657072	8.962787732	9.229311926	9.019349557	9.482663355	6.049222174	6.011103871	9.116580167	9.436443967	9.129763173	9.306360297	9.42369252
619	10.56232931	10.01910121	10.38130431	10.04216797	9.013593354	8.292239212	8.702548727	8.42846896	9.428948874	10.01360871	10.69013063	9.537519006	10.98124088	8.564782099	8.69246929	8.495987522	10.59420662	10.58827395	10.52451985	9.905862164	8.679547288	8.643677259	10.39590776	10.34848141	9.80308926	10.11364044	10.39207473	9.986222157	10.12765074	10.03976271	9.773092474	9.915466686	8.794310847	8.538097263	8.456170669	8.094938974	9.46209118	8.481876081	8.425220269	9.076651619	8.960557792	8.546618659	10.08494579	10.1800451	8.523609714	8.280884074	8.993364281	8.654621129	8.994324632
620	11.10272986	10.89127159	10.352759	10.70474213	11.84886067	11.93754221	11.80580245	13.03155402	11.02012283	11.33354407	10.69622791	11.0882835	11.11138796	11.97365424	11.55821576	12.01274153	10.77925084	10.79801166	10.94538639	11.32497411	11.98444538	11.61283091	10.9496576	10.93190387	10.58968953	10.63105828	10.93846008	11.00625801	11.1217164	11.27130416	10.61077929	10.91905741	11.41573237	12.46706914	12.01933079	12.12006676	11.95153572	11.52788592	11.78423497	11.38030978	11.69702265	11.89266052	10.83630575	10.77548463	11.79105126	12.01274153	11.56427537	11.71673461	11.69589256
621	8.62949416	8.649626856	8.363165702	8.555252527	6.964014967	6.959325891	7.600150393	7.47604642	7.80897144	8.708565995	8.522120949	8.49580817	9.120943623	7.341021257	7.02671021	6.789678802	8.421681021	8.710533781	8.636156358	8.881173042	7.511855823	7.205610464	8.550234151	8.945223128	7.884144147	8.52619952	8.474254623	8.510227537	8.341519636	8.777237369	8.236419752	8.622228361	7.824245825	6.971539204	7.035655682	6.931128774	7.249623112	7.804880065	7.088462096	7.342283038	7.431461383	7.066399306	8.426958629	8.727502494	6.802234539	6.967457783	7.050468332	6.983839629	7.145778691
622	6.051403123	6.01348258	6.043219259	6.225520485	6.457714314	6.508536802	6.562387531	6.528775092	5.821470173	5.970971511	6.246631626	6.189238749	6.294718451	6.55791317	6.628900287	6.70438092	6.11336067	6.168102232	6.146740711	6.221381688	6.42572266	6.652759997	6.19962625	6.215542609	5.989554727	6.079471064	5.934441286	6.052260102	6.269945062	6.118165676	5.956035017	6.11020303	6.384933023	6.667881062	6.748796986	6.793189028	6.553510816	6.548945222	6.438166761	6.478615394	6.494452696	6.61233557	6.289886761	6.226452286	6.242686609	6.345577204	6.648104676	6.844350184	6.430359925
623	6.351715129	6.663010094	6.783323252	6.961295626	5.894685653	5.747098539	5.845335224	5.934406683	6.555434061	6.461959472	7.000532612	6.568090214	6.837234332	5.864794236	5.858651224	5.676633956	6.529854868	6.667105182	6.66198687	6.688045859	6.283263957	5.806716113	6.885072043	6.652239594	6.824871245	6.382198985	6.556331302	6.44928698	6.876856378	6.62257132	6.776544483	6.923055107	5.855950923	5.77936987	5.926488111	5.76369341	6.073257782	6.049670136	5.858563646	6.003669585	6.859569547	5.801991262	6.630564607	6.677400469	5.793659693	5.828466658	5.882334921	5.723779331	5.831829455
624	6.187129662	6.136043439	6.1801366	6.344568724	6.010111685	6.128771624	6.217251761	6.233956406	6.052260102	6.10669031	6.436521093	6.654796157	6.388609718	6.147348521	6.178749935	6.209422608	6.239839796	6.152441225	6.436661861	6.515859549	6.083718516	6.073592766	6.33804592	6.346375751	6.11252787	6.086822832	6.045647782	6.247025895	6.217450436	6.322620985	6.191972332	6.298327559	6.106503706	6.301759495	6.24380575	6.224595284	6.155076505	6.161771112	6.033173069	6.042961985	6.133236389	6.144566846	6.406672366	6.346680106	6.224869904	6.055168842	6.048288916	6.151582937	6.196002738
625	7.785846969	7.910953908	8.206437085	8.675670874	5.611827875	5.745691053	5.570552255	5.746596879	8.323543422	8.127007803	8.070114629	7.929979055	8.129984004	5.770615848	6.14754918	5.770018582	8.241154507	8.284790164	7.813582572	8.098854659	6.20971149	5.78605409	7.783931487	7.904111652	8.628568511	8.151765441	7.975651874	8.495642174	8.264868671	8.220287984	8.472483432	8.179917022	6.384304846	5.756149284	5.605198201	5.669802646	5.868618719	5.742423535	5.775738571	5.692948875	5.7801315	5.68880503	8.421868185	8.257000902	5.807602337	5.773078781	5.910547796	5.749434199	6.390331841
626	6.270390827	6.419610179	6.314453831	6.423525866	13.39837291	13.47000957	13.10708623	11.57362351	6.542346064	6.611088218	6.432903549	6.505738163	6.632995077	12.08894886	12.67694024	13.43056031	6.412118514	6.298047726	6.625946531	6.820779119	12.43726543	12.88707233	6.558548574	6.425647751	6.3596748	6.576232936	6.430914705	6.627961548	6.727680549	6.629082297	6.503134953	6.641974908	12.85761243	13.49175113	13.60519111	13.4997355	12.57627484	12.77940485	13.21523186	12.68624479	13.04272576	13.38443284	6.653106992	6.605160962	13.04878087	13.4997355	12.68267615	13.52242173	12.78363224
627	5.856081772	5.94665378	5.816023525	6.023987964	8.909867358	8.854166313	9.073343368	8.451779422	5.773321083	5.929007089	6.009792787	6.126445605	6.065428253	8.590308551	8.586900556	9.121426136	6.035666302	5.960508399	5.956674706	6.065193867	9.013372104	8.488794103	6.045388604	6.059494382	5.989844382	5.96243422	5.82899623	5.972372185	5.96255138	6.107917729	5.753582747	6.045835177	8.914089916	8.780062128	8.941089956	8.911529959	9.006062875	8.676050788	8.919679851	8.382529675	9.309788932	8.955581302	6.151582937	6.086545323	9.339440579	8.975740335	8.298323077	8.524739155	8.475565059
628	6.049638962	5.912236214	5.887246809	6.051261406	7.069313088	7.059211148	7.347906729	7.456191833	6.230467932	5.979474865	6.076583144	6.204810463	6.075052096	7.283987481	7.192430353	7.162071319	6.056588659	5.955717902	5.982752279	6.052766074	7.843220381	7.546515784	6.253027605	6.071802737	6.089327214	6.018725397	6.038314364	5.997626782	6.203576883	6.278837717	5.935180557	6.148672673	7.212618146	7.312229728	7.304428126	7.22843392	7.428671306	7.51514263	7.157214084	7.127873158	7.447990433	7.421047228	6.184153285	6.131903463	7.408221753	7.50094357	7.471522812	7.455486888	7.137896041
629	6.109736243	5.954301596	6.046801231	6.143957553	12.42806125	12.22052534	11.83844717	11.49087183	5.969567748	6.070878744	6.297279116	6.237639862	6.214665818	12.37591134	12.45248211	12.50855419	6.07748883	6.040064643	6.108740647	6.131417765	12.16418794	12.49373557	6.311393022	6.118731821	6.036287184	5.990988956	5.979474865	5.936371537	6.177734751	6.2722989	6.058429888	6.16750646	11.85789271	12.08429272	11.64055955	11.79000155	11.8991596	11.69589256	12.47167931	12.24664835	12.0384731	11.89721929	6.126687634	6.12417981	11.85411597	11.48997974	11.99116663	11.1818012	11.70946077
630	9.609371067	10.64002142	10.20998869	10.0735971	6.595449259	6.505075822	6.798677241	7.017400988	10.98655283	10.30929037	10.10227173	11.25179061	9.979022021	6.510979335	6.65853806	6.608365032	9.874238028	9.506439574	9.615213855	10.33935626	7.015340284	6.788862392	9.985126886	9.80170238	9.4850017	10.15094147	10.12242732	11.28115198	10.50518022	10.76792963	11.05104665	10.1668691	6.426499851	6.643706136	6.815337547	6.757526053	6.82802786	6.846080827	6.677788461	6.486582902	6.781608023	6.743824649	10.51784078	9.896168721	6.672720546	6.729419458	7.060051426	6.951197541	6.54250026
631	6.157848937	6.184367995	6.413843677	6.327304843	7.635323347	7.69157106	7.602854304	7.51224029	6.232300848	6.301129034	6.496848964	6.539900034	6.359243287	7.629406898	7.70305265	7.737996315	6.482838696	6.294643556	6.419100549	6.458168194	7.642036861	7.855684698	6.416124591	6.360678141	6.307893261	6.210351182	6.227330892	6.343514106	6.373110354	6.492503753	6.218807299	6.406086778	7.736140612	7.985567872	7.926710757	8.042825307	7.490293696	7.504013634	7.658689289	7.782587665	7.841685609	7.939652458	6.405942186	6.385403069	7.809419866	8.036789991	7.552785673	7.753206912	7.403396511
632	6.057000174	6.251976187	6.280827743	6.205923102	5.678810696	5.701048113	5.684776891	5.853792912	6.299160869	6.44165206	6.405033498	6.40439984	6.562306455	5.74097714	5.738551286	5.80064686	6.36543959	6.206211931	6.358099944	6.602771855	5.936693661	5.711466431	6.313114988	6.416519876	6.249921661	6.310343771	6.213113159	6.282941489	6.582636604	6.661822889	6.19162058	6.302835204	5.959381893	5.869333524	5.690220039	5.773492496	5.884080032	5.798290087	5.80891125	5.787236899	5.636870234	5.794993566	6.672582173	6.350558276	5.679394526	5.778994471	5.662247033	5.842303932	5.876721639
633	9.446014795	9.695085836	9.459345385	9.66898347	5.778458047	5.821911218	5.667008239	5.693244064	9.274889669	9.342164828	9.403240985	9.732315055	9.786727395	5.710740713	5.603414225	5.723291022	9.341328146	9.400373361	9.426299716	9.698178421	5.583451669	5.687440698	9.504834591	9.58805868	9.414642326	9.440098353	9.711302336	10.00849306	9.333811094	9.477599521	9.400949814	9.548018213	6.037645517	5.716130217	5.678127181	5.80132739	5.623086346	5.702059077	5.578973135	5.771367506	5.677784183	5.840563064	9.34570567	9.484697229	5.795438433	5.874444011	5.710395713	5.824602014	5.885394665
634	6.602935738	6.672441773	6.902066787	6.950345901	8.517451833	8.901031623	7.985437273	8.011147588	6.451586175	6.646896535	7.120766545	7.024149976	7.024149976	7.84304117	8.271100991	8.248278835	6.858016323	6.765875328	7.187386222	7.220999158	7.663875338	7.889172453	6.933580531	7.019036963	6.837695648	6.721419086	6.745772074	6.742331501	7.003430683	6.889952775	6.890509021	7.027224432	8.08463093	8.219948633	8.353224334	8.565896783	7.801345151	7.925357125	8.349490707	8.0307549	7.62455708	8.194964239	6.977652047	7.054431798	8.309669392	8.148707078	7.90319049	8.086857107	7.615798417
635	7.320534224	7.556468794	7.684268259	8.249686268	8.59413323	8.172887633	7.991815794	9.352084	7.803509258	7.693781526	7.520199844	7.967029648	7.764760878	9.026811525	8.715888013	7.998974636	7.313882625	7.154194893	7.38569075	7.672839833	8.548011412	8.368701147	7.615925717	7.522064077	8.287586865	7.542501355	7.524761889	7.773605509	7.710971623	7.704735665	7.669359527	7.965425043	8.588579743	7.95552636	7.749648303	7.765881399	9.018604203	7.634312843	7.757951981	8.799616215	8.544400919	7.831883431	8.060994845	8.112463099	7.863585825	7.739016711	8.594906016	8.085474067	9.322297071
636	7.146022408	6.479569968	6.650321482	6.535771857	9.712998441	9.532370535	9.827120658	9.970989636	6.304304505	6.52063117	6.879200011	6.408210191	7.140435595	9.951513559	9.97580118	9.631441029	6.836471817	6.937134774	6.923825008	6.524125792	9.556321684	9.865477708	6.882258724	6.754327378	6.5282084	6.479245649	6.702716484	6.505815794	6.795805131	6.774687386	6.290441238	6.4035526	9.802057764	9.844808967	10.03639046	9.894745773	9.924445307	9.560425647	10.0183851	9.792937307	9.783169362	9.903116507	6.639844588	6.699144506	9.815607615	9.968250986	9.850749973	9.810682848	9.982908456
637	7.144659894	7.040094966	7.162071319	7.246886998	7.830516799	8.164219192	8.057606977	7.432815772	7.435883535	7.337895979	7.056909662	7.169549451	7.345017479	8.618628438	8.500983974	8.403670167	6.950054595	6.721077103	7.091591568	7.551985051	8.260702544	8.882366364	7.185777032	7.105335859	6.955460162	7.548843746	6.883265114	7.334200564	7.340648817	7.966544405	7.284717143	7.401654282	9.225096092	7.970447419	8.58763996	8.703488353	8.084139763	8.828325278	8.690217104	8.712388471	9.090665442	8.622998577	7.608785883	7.197886453	7.41652874	8.670400434	9.000940754	7.844116112	9.23530428
638	7.246991409	7.202394607	7.40131348	7.15146382	7.158927873	7.314806489	6.58219582	6.523604718	7.229555714	6.918527373	7.347225593	7.289782463	7.376289598	6.847322159	6.930913143	6.890616237	7.355424639	7.550844137	7.60176851	7.131332522	6.320733936	6.854754798	7.391084749	7.229431279	6.950689131	7.30540786	7.381445144	7.422374601	7.350346332	7.345017479	7.188886148	7.184819802	6.599869486	6.796225383	6.934693083	6.900534211	6.554072016	6.758840801	6.807053614	6.759681882	6.805163654	6.68024014	7.23679138	7.370811667	6.820133136	6.760106421	6.867234652	6.897469313	7.090471939
639	6.169297934	6.412702878	6.33658223	6.316351718	6.726249844	6.789478124	6.769385675	7.073540435	6.256300223	6.471397927	6.409807899	6.763487306	6.360132139	6.81932435	6.695562564	6.779516253	6.36543959	6.250593333	6.460365464	6.658266643	6.83158367	6.805724626	6.37752217	6.306325193	6.412082509	6.351147622	6.134208773	6.823860909	6.529584547	6.437796595	6.59872734	6.397522555	6.549818165	6.712769918	6.82058039	6.955366993	6.726615397	6.844350184	6.670517285	6.816255965	6.794763014	6.885489976	6.319243951	6.436889711	6.759313558	6.90330194	6.940533904	7.002085706	6.707450773
640	7.616390711	7.682345033	7.620235427	7.982100272	8.571084741	8.471577296	7.925900822	7.920651524	7.499290637	7.668927905	7.786609325	8.173411647	7.917804901	8.07432406	8.133537919	8.097715644	7.759512158	7.633720722	7.884439729	7.980845975	7.969465214	8.230520191	7.681344818	7.795393405	7.816721729	7.715401819	7.80869457	8.009455634	7.670985304	7.825199454	7.995116006	7.99123282	7.807923816	7.841127539	8.231398313	8.067115298	8.041890916	7.722959459	8.005414522	8.207283267	8.037584766	7.862377413	7.868885969	7.76779819	8.097796503	8.047601188	8.107082857	7.967449097	8.35199778
641	10.27815025	9.848011464	10.29534531	10.50252874	7.932126453	7.438591226	8.355811391	7.594427445	9.339724722	9.58904237	10.12916753	9.71958928	10.55387314	8.386627403	8.085646272	7.553804537	10.09806421	10.30889241	10.16311788	9.671226674	8.600623798	8.49580817	10.02474362	10.00309803	9.961735767	10.08020193	9.92761481	10.03815052	9.624624456	9.62517863	9.97580118	9.921300477	8.627546331	7.843687236	7.747351223	7.870869926	8.395013922	8.528112012	8.588942226	8.172232454	8.581292889	8.376495652	9.910225296	9.808422376	7.47937168	7.810762663	8.76988562	7.696715967	8.563575953
642	7.993968001	8.016157408	7.978176561	8.31404243	6.009313486	5.872067911	6.108626701	6.138658806	7.954585549	8.156459072	8.233192331	8.640858585	8.228491427	6.017552807	6.071344839	5.973062081	8.035809864	7.997436401	8.269192761	8.493424373	6.242958716	6.011336868	8.218581435	8.213067807	8.346329715	8.138392125	8.28314599	8.487162122	8.169274385	8.337276071	8.550790154	8.649626856	6.093688262	5.931413506	6.163027128	6.013847286	6.202514342	6.007830253	6.030628971	5.999741713	6.023987964	5.950021986	8.272555619	8.209954856	6.05991611	5.974925298	6.013847286	5.992193877	6.187534923
643	6.128164189	6.182214067	6.269249449	6.395776253	6.405033498	6.424298873	6.299656228	6.43383543	5.9905742	6.118233523	6.461150759	6.429462793	6.476699569	6.399472678	6.376748107	6.480029049	6.214803778	6.193800658	6.558342985	6.506831724	6.242686609	6.284992102	6.412992682	6.386771348	6.230370339	6.157299073	6.280401698	6.378024625	6.333733644	6.376049295	6.395561216	6.50142471	6.390757839	6.39624959	6.474757299	6.37979711	6.481594681	6.466675953	6.525437205	6.449364088	6.337528885	6.549207744	6.300103398	6.384894094	6.463201385	6.408541939	6.264711672	6.384462957	6.503691285
644	5.64524188	5.704422431	5.669617	5.721069306	8.740846526	8.918072752	8.822663094	8.776309982	5.77519938	5.748068295	5.82730717	5.733690526	5.721859558	8.941526168	8.719438332	9.225096092	5.851551066	5.652373017	5.792797875	5.712413789	8.422870545	8.77785785	5.841303917	5.722001694	5.728523157	5.648434307	5.752499778	5.75345529	5.865974777	5.743591358	5.736301833	5.742832558	8.918512419	9.053116018	8.996318976	8.931315532	8.856895151	9.041608322	8.784942551	8.876991436	8.90961715	8.87440256	5.825597674	5.701177844	9.087239301	8.850117901	8.537529292	9.030919155	8.59691815
645	9.942544682	9.146495642	9.349523542	8.503956168	5.82835749	5.913178539	5.93496072	6.00035281	8.541512984	9.168420161	9.906584148	8.830339618	9.773092474	6.104353094	5.933907144	6.020288726	9.748579857	9.852505232	9.757376067	8.789905256	6.040695575	6.088930348	9.574119288	9.517649061	8.636601863	9.272768835	9.532927555	9.107286798	9.103953632	9.094746294	8.867196642	9.171037026	6.226390234	5.99074152	5.918192868	5.989205395	5.878539191	6.056258099	5.903532508	6.062436982	5.96697707	5.986769319	8.964801009	9.233192162	5.924736182	5.946530206	6.074126866	6.047169539	6.021053333
646	8.533650921	8.574581838	8.441934207	8.787197968	5.973788357	6.414421053	5.733319715	5.594047019	8.697732323	8.622998577	8.631296868	9.370667008	8.610149368	5.690449321	6.143734106	6.661561669	8.274635086	8.083447741	8.466243823	8.798806774	5.67790715	5.814049783	8.707581375	8.640041583	8.891224805	8.425900145	8.371581361	8.74474716	9.048852969	8.845226741	8.998707741	8.96097702	5.749154562	6.263399706	6.632898323	6.273375753	5.742140435	5.713374981	6.247076136	5.678000752	5.650613101	5.948808723	8.913357566	8.738995138	6.400124912	6.127903056	5.831829455	6.128835322	5.680652917
647	5.900670802	5.904025797	5.903470628	5.95785726	8.524161824	7.769760684	8.655904031	8.097877362	5.802311719	5.909740833	6.280728833	6.051589475	6.047461812	8.817268132	8.216839881	7.938678603	6.132801013	6.017484209	6.05748656	5.884384725	8.770867271	8.538274732	6.105129131	6.034281427	6.02290091	5.848830693	6.776112978	6.006867835	6.279890313	6.022967374	5.954888064	5.901584681	8.42846896	8.225222381	8.160339637	8.224513698	8.420981103	8.772303589	8.923283121	8.533414462	8.880986377	8.633644055	6.015788259	5.979925886	8.500983974	8.472642737	8.586278886	8.346159169	8.54211923
648	6.954194293	6.574243654	6.90330194	6.540508319	5.809660989	5.794993566	5.906607258	5.925392298	6.498352003	6.927246416	7.170036404	6.470437317	7.109090075	5.776482697	5.993377509	5.79793366	6.999766258	7.089729409	6.928417218	6.707947308	5.865155901	5.856597478	6.93031004	6.916037584	6.593850015	6.712769918	7.053116369	6.539265216	6.705516793	6.939185489	6.505974992	6.723241009	5.880745564	5.761165882	5.81457711	5.888779431	6.000530146	5.813710724	5.904100507	5.823246029	5.829441274	5.872654485	6.48338745	6.621969301	5.863374311	5.837224519	5.982110309	5.844097757	5.69471024
649	6.762033202	5.991020492	6.167848151	6.988592541	5.640192196	5.613749056	5.730987145	5.707538555	7.089180034	6.517991386	6.602141245	6.692671462	6.479642721	5.660185331	5.781331639	5.744864742	6.183234198	5.937963495	6.474823778	6.80123597	5.862183609	5.737346853	6.717280106	6.014045212	6.869624883	6.642423982	6.428269493	6.00141237	6.631966384	6.763015297	7.332199449	6.007450904	5.683336378	5.738259604	5.89227165	5.700885497	5.809387816	5.756080996	5.887577212	5.744864742	5.890426105	5.703443151	7.08000082	6.100685654	5.738164203	5.596824939	5.775534217	5.701529187	5.807168372
650	6.510516452	6.549721786	6.964439767	6.648698952	7.889934051	7.828786836	8.187197058	7.363635138	6.561339657	6.510979335	6.803346979	6.677788461	6.64468103	7.237990252	7.519186137	7.772984415	7.090938431	6.850844809	6.76072612	6.581431541	7.749951219	7.700884864	6.891030212	6.687313146	6.704548848	6.733967577	6.730234158	6.732690566	6.925565756	6.920468674	6.689853532	6.716740357	7.634165122	7.866149625	7.906659402	7.809136158	7.691694892	8.063419105	7.802080111	7.588509311	7.275539837	7.902339228	6.815249244	6.650321482	7.741711814	7.933061509	7.556166734	7.968720921	7.386202663
651	11.8648222	11.42290585	11.21748079	11.41047895	9.890017275	9.654949087	10.29409591	9.921588239	10.92473879	11.69994797	11.59551907	10.74250655	11.58486405	9.809664943	10.31106048	10.1402814	11.34067473	11.55893808	11.56790086	11.117523	9.639047813	9.969989939	11.70393394	11.45436844	11.39165211	10.839251	11.65640402	11.16503367	11.31532485	11.31273963	11.15454523	11.20686501	9.709034812	9.886307014	9.946093045	10.01098128	9.804726389	9.865118705	9.785184132	10.36308465	10.2336033	10.106996	11.14519	11.4647423	10.13609066	9.933098125	10.6074523	10.01980203	10.30186236
652	7.202073519	7.100336401	7.488678289	7.511330551	6.540738075	6.497955928	6.589005451	6.547062169	6.895165466	7.149378297	7.385824451	7.328742731	7.605296989	6.326530428	6.380768326	6.548040882	7.227366152	7.511738366	7.498895009	7.326918137	6.544379205	6.420431755	7.290833971	7.421701106	7.28593598	7.178664593	7.497481811	7.456892567	7.208228798	7.239605812	7.481482741	7.246263634	6.31913652	6.454769788	6.595113527	6.500886963	6.500056609	6.369011381	6.425789595	6.340350663	6.534724208	6.449887993	7.209431707	7.509002513	6.474482082	6.440877257	6.578855309	6.520852078	6.214274723
653	5.607926647	5.634864785	5.68526727	5.795711121	6.711472367	6.951103815	6.651657771	6.635459252	5.639450317	5.699929278	5.833817777	5.719934053	5.708059685	6.971539204	7.095194931	6.905726232	5.786409647	5.670389574	5.791267921	5.731403705	6.668075377	6.860014274	5.830122734	5.685541245	5.801477353	5.685149039	5.740698973	5.751662488	5.930009782	5.76366145	5.632726406	5.64466528	6.910774864	6.964529627	6.892550892	7.148598379	6.712279224	6.954915921	7.029789723	6.941496519	6.618523794	6.937431835	5.849619011	5.701906963	6.705278819	6.857082794	7.059836349	6.752463609	6.866744569
654	7.120356288	6.780532794	7.088835291	6.647275823	7.752919497	7.623994111	7.461415932	7.62367476	6.578177082	6.774075279	7.336865732	6.605253228	7.469250473	7.671248683	7.745302743	7.761321365	7.151117445	7.20694011	7.184580913	6.753481017	7.905374529	8.023933205	7.077835065	6.971111343	6.609289561	6.95262087	6.925784046	6.711139407	6.990891868	6.915992059	6.656479901	6.737853401	7.292873827	7.288935433	6.9352871	7.099105282	7.284856763	7.215503528	7.264277244	7.642940527	7.268126408	7.11794674	6.846759186	6.894346402	7.128474866	7.138658023	7.348662208	7.314384949	7.473026895
655	8.316225193	8.147316374	8.566518891	8.18592808	9.140515493	9.047269999	8.429179983	8.766141809	7.325816458	7.944050622	8.444551462	7.62638774	8.415687788	8.717265176	9.146989978	8.91054516	8.267843253	8.488996203	8.362082295	8.053875543	8.63149525	8.959384334	8.342705168	8.390990051	7.96242009	8.227798817	8.229340325	8.093359463	8.002183315	8.010688312	8.201060049	8.320597323	8.623595473	8.55638263	8.851489607	8.781502873	8.58495028	8.386463385	8.485267842	9.058453119	8.785649618	8.49543449	8.007194597	8.392780823	8.452736499	8.783602059	8.517809686	8.37971195	9.288623137
656	8.091310853	8.419201259	8.363342835	8.62787348	11.61563937	11.41421288	11.70393394	11.92500929	8.745698997	8.3751262	8.405102651	9.093507254	8.390317794	11.64147483	11.84239465	11.41717453	8.210986026	8.183104975	8.410611695	8.608093702	11.62415006	11.54513731	8.511119637	8.41732005	8.665631812	8.344279781	8.553806824	8.820591975	8.680164964	8.643423209	8.679547288	8.693608173	11.85600966	11.82934879	11.874903	11.53236034	11.59911657	11.55655498	11.77676075	11.63040542	11.43144004	11.61198696	8.605450633	8.480743009	11.78703463	11.4013059	11.61728392	11.70288886	11.80300118
657	8.262433147	8.006493568	8.13697747	8.402992939	8.624415147	8.419392513	8.949652267	8.925761059	8.48769457	8.200385516	8.099354176	8.113301156	8.27147391	8.956235398	8.722603625	8.699876299	8.186955323	8.094768504	8.245588297	8.415509144	8.914974202	8.848652753	8.157993972	8.195599924	8.14007464	8.166988066	8.091622569	8.090598167	8.387168723	8.355013607	8.202260706	8.238964728	9.014279425	8.828110834	8.810541465	8.705962975	9.1022209	9.139240735	8.744959209	8.631049636	8.982216891	8.800924749	8.351260532	8.108620855	8.887536615	8.6552498	8.829354551	9.089952093	8.95372331
658	6.099568486	6.149084339	6.329131822	6.492269092	7.151230955	7.069733813	6.801433011	6.533070469	6.002714788	6.107917729	6.530107001	6.612892523	6.535306725	6.819995856	6.878629007	7.007032746	6.237931167	6.214803778	6.483223187	6.508460754	6.942695677	7.147075116	6.528619561	6.45864188	6.267164152	6.20361242	6.327604396	6.3780917	6.401712306	6.411217476	6.395196865	6.603681874	6.595604981	6.679437035	6.637085879	6.605518099	6.501233317	6.635700628	7.051002068	6.929559389	6.691112162	6.690761867	6.477895908	6.419100549	6.786091028	6.705554352	6.512691597	6.525437205	6.736876163
659	6.276052321	6.203411479	6.404252524	6.264954008	6.01813763	6.140541061	5.93004122	5.777527539	6.124296726	6.142998048	6.602225248	6.357945396	6.423216567	5.804809177	5.742140435	5.977554487	6.332183709	6.386098886	6.314301319	6.303694577	5.696996462	5.98911547	6.525660699	6.401097236	6.245135892	6.1801366	6.145779497	6.268104889	6.602597057	6.466750684	6.223585838	6.302726002	5.879258416	5.857338334	5.771510775	5.884273185	5.658897361	5.893678294	5.766372048	5.849247203	5.772654859	5.88055143	6.43439025	6.316954309	6.158039578	6.31363835	5.769597518	5.778066805	5.779064132
660	6.415618065	6.504821086	6.655266487	6.728443081	6.459815765	6.366240772	6.408382737	6.533238057	6.348821126	6.467943579	6.760640848	6.7207278	6.774832658	6.376705295	6.292287498	6.355712475	6.567603538	6.604372447	6.679351123	6.618302176	6.443806178	6.417509152	6.959028983	6.723317803	6.696336951	6.423458557	6.812156418	6.881727088	6.733830791	6.721077103	6.605160962	6.804078203	6.370030296	6.359009779	6.470242913	6.446450582	6.470956303	6.463201385	6.381604332	6.433340654	6.376158512	6.360905401	6.677018411	6.687009995	6.404032337	6.461722777	6.426964919	6.407821232	6.403328325
661	6.0808351	6.099502369	6.181834541	6.247290009	6.610519102	6.698431617	6.598335927	6.134109797	6.13621217	6.119280168	6.393172321	6.28426828	6.154741337	6.639929372	6.820391682	6.792454916	6.21595404	6.15455819	6.321094933	6.192440782	6.513820522	6.530378253	6.387514555	6.270628363	6.365366239	6.050894751	6.189963411	6.208943382	6.47686006	6.320249891	6.27515267	6.210824686	6.630865207	6.74557164	6.759637141	6.755889057	6.490934197	6.439506929	6.856566063	6.514629122	6.512115398	6.79004619	6.333168115	6.206148306	7.030139736	6.625595195	6.537759627	6.595763349	6.606179129
662	5.665201103	5.584044093	5.63008558	5.764913599	7.00800992	6.945326957	6.857866141	7.159252878	5.728557257	5.681328318	5.815167121	5.730600449	5.693937324	6.787448501	6.665177443	6.859384021	5.775266485	5.629432205	5.803923369	5.657510247	6.857967972	6.739133845	5.969287084	5.678360309	5.760738079	5.696068701	5.682374381	5.729840233	5.926992734	5.759588685	5.61992912	5.686708385	6.626763972	6.633419818	6.813898789	6.729315243	6.668970704	6.912517388	6.838298698	6.827748971	6.61543334	6.768345368	5.823508255	5.666173518	6.795594825	6.742822704	6.82946729	6.879104565	6.630743789
663	7.014715406	7.447144209	7.130426264	7.330670097	8.134585739	8.304980648	7.952397658	7.931222178	7.134782273	7.223625284	7.337345166	7.468386733	7.333455949	7.809419866	8.298818411	8.25212203	7.03856518	7.095414556	7.203907264	7.215375904	7.721235547	7.940886973	7.542501355	7.306880218	7.628790007	7.030538325	7.156620578	7.268617613	7.491545787	7.490166003	7.201028701	7.128867277	7.810623623	8.081240142	8.287228086	8.182133045	8.000380977	7.75082138	8.014659	7.807044274	7.75588079	7.933939475	7.257979974	7.386425921	8.140395031	8.058897251	7.952090886	8.233495524	8.070300482
664	7.54158996	7.70305265	8.105017814	7.767351242	7.680669321	7.717860095	7.590324854	7.673017272	7.914717893	7.862972668	8.015806065	7.583921313	7.904111652	7.723282232	7.569648615	7.75334116	7.694629134	7.716016829	7.985638398	8.068089472	7.553804537	8.037584766	7.971118124	7.784545787	7.567755162	7.807653836	7.820179124	7.816721729	8.091310853	7.935361532	8.018963016	7.90319049	8.238773186	7.957673171	7.763761768	8.009455634	7.453508543	7.918918137	7.725242728	7.835952232	7.193416895	7.656375175	7.999748095	7.960835975	7.892743506	7.84951182	7.515545343	8.040267084	7.521778731
665	6.334023757	6.591688348	6.720989774	6.907667056	6.132227048	6.054552166	6.17666304	6.121419234	7.110995226	6.722995553	6.711915588	6.945021317	6.252815777	6.004428833	5.910777559	6.031160542	6.488727877	6.488537364	6.939285773	6.738440384	6.148800624	6.151645723	6.944032498	6.604804737	6.997078556	6.624837515	6.687101502	6.912945205	6.869133563	6.896766641	7.01599114	7.074072675	5.883886021	6.136242449	6.171332314	6.10714172	6.325061411	6.22723379	6.10425879	6.012254753	6.082276142	6.118233523	6.901273064	6.847322159	6.136116685	6.076651315	6.10760711	6.123566274	5.917676911
666	8.196417245	8.29708354	8.607332335	8.498397427	5.922916415	5.976108286	5.979987362	6.075860118	8.588942226	8.496899549	8.367445754	8.326485636	8.635375727	6.049060873	6.017673339	6.150096863	8.294550241	8.445109097	8.391195564	8.582616066	5.891779169	6.055032379	8.328032042	8.321920645	8.317644477	8.786288519	8.215757976	8.57264199	8.593945502	8.765105426	8.451254144	8.419049655	6.155946482	6.327523596	5.944608781	6.000530146	5.8106691	5.974858713	5.989298558	6.069699934	5.985722543	5.942014147	8.510588725	8.369818253	5.968129825	6.014997668	6.152136923	6.113800728	5.947268685
667	6.18610234	6.464305379	6.415248519	6.484138777	5.695256063	5.647884424	5.770018582	5.764110988	6.19003274	6.249735559	6.525733074	6.800479316	6.551926766	5.788054752	5.758338675	5.799252893	6.401063586	6.346169158	6.510979335	6.683906177	5.656430921	5.709504174	6.609380718	6.522308138	6.517485979	6.326324684	6.37752217	6.466992502	6.610346038	6.423395755	6.46084521	6.505075822	5.835805201	5.796641967	5.709961888	5.726573892	5.779475163	5.736376523	5.763553375	5.728523157	5.603030556	5.69199471	6.527335162	6.608410272	5.610104403	5.64132351	5.84886304	5.753516896	5.558324313
668	7.166930794	7.265507999	7.495316144	7.261279295	7.967531492	8.322102454	8.475183107	8.190360444	7.586630363	7.204588197	7.516871422	7.225364074	7.455086297	7.568148388	8.926438116	8.385574434	7.522064077	7.250968061	7.148154705	7.243080919	7.880100587	7.891727003	7.4618131	7.33269929	7.371722631	7.383390347	7.154975855	7.200301518	7.807792335	7.562652818	7.384426912	7.144561636	9.169608644	9.090391166	8.431853217	8.627182579	7.65164637	8.761591666	8.217510032	8.006159637	8.281079887	8.101665033	7.511220162	7.247337847	8.40219422	8.357220323	7.715856779	8.630649723	7.76992551
669	6.74050934	6.480384205	6.451958857	7.063095557	5.808051863	5.937783678	5.797409437	6.000923669	6.72064822	6.616939078	6.619532013	7.248643316	6.648104676	5.915282599	5.806069288	5.90514148	6.428920341	6.427831833	6.585201195	6.6351113	5.91785349	6.000264039	6.708945496	6.531669796	6.816255965	6.605669053	6.489405691	6.911775982	6.767239027	6.811023134	6.606953839	6.735537821	5.694473611	5.745119935	5.553129851	5.818682876	5.685541245	5.767502364	5.739525803	5.82899623	5.635747668	5.753721226	7.084343606	6.828177833	5.651256264	5.78142706	5.728096022	5.770822344	5.838573901
670	9.582937856	9.985490771	10.0048303	9.850749973	9.554558047	9.476559858	10.24951531	12.95294781	10.00175353	9.521125745	9.659873603	9.645125736	9.451902155	11.9269389	9.671226674	9.535700948	9.621760634	9.731680278	9.749803622	9.986222157	11.16751066	9.998550343	9.754413281	9.576302239	9.53439722	9.609959432	9.810027365	9.904116926	9.92761481	9.931907256	9.845140786	9.469112156	9.740452927	11.50731858	9.533752504	9.640283759	10.93788269	10.51606454	9.790702732	9.789393322	9.694739705	9.576302239	9.606051332	9.697499379	9.460859932	9.48088665	9.912618617	9.570165069	9.319977286
671	6.951718788	7.436383274	7.177631329	6.986104362	5.755049783	5.702848137	5.80109416	5.754928778	7.308567233	6.685934208	6.581273397	7.039665356	6.957443814	5.815167121	5.790217296	5.853560823	7.132917231	7.206719916	7.942460349	7.275652901	5.649962707	5.737481482	7.048571687	6.967555146	7.347526123	7.096529672	6.479798793	6.834483126	6.813039004	7.155989773	7.484736806	6.609632778	5.731712471	5.776101862	5.716967699	5.707468023	5.745922709	5.730528687	5.693029113	5.792026162	5.748964572	5.7881508	7.314942909	6.595683428	5.712738571	5.661982481	5.707620027	5.917319917	5.878209193
672	7.101616024	6.897075398	6.975283072	6.968485914	6.118233523	6.139754979	6.002422044	5.954827574	6.641539519	6.556247604	7.084671195	6.817290985	7.212007348	6.138260207	5.906732777	5.952251467	6.815249244	6.774933479	7.164644013	6.816817732	6.150497982	6.199145387	7.152541481	7.038840854	6.743824649	6.576759173	7.125823367	7.01555027	6.98262259	6.829576561	6.901188737	6.754792167	5.861258378	5.924070485	5.749154562	5.902429604	6.005741892	6.106565789	5.92027554	6.084620656	6.032999924	6.021565683	6.922331249	7.002725021	6.061005565	6.132169028	6.372749567	6.152235865	5.991107762
673	9.014057527	8.40032269	8.867196642	8.019630483	6.183067742	6.19205133	6.451816307	6.721849203	7.892599038	8.406157611	8.852574891	7.949794902	8.969427015	6.070120227	6.404479634	6.358854204	8.873272968	8.750202678	8.860271134	8.168773371	6.319954874	6.150295443	8.627182579	8.762778725	7.981335153	8.687286798	8.597684434	8.185105127	8.404396178	8.322102454	8.471208038	8.600277167	6.090229416	6.093688262	6.509396937	6.542346064	6.296042307	6.319954874	6.365040196	6.317691058	6.182780034	6.112934042	8.406712527	8.510384512	6.215347509	6.210351182	6.40688078	6.467678688	6.555258466
674	11.1510554	11.34571048	11.52694508	10.97490206	6.264264569	6.374783083	6.48526832	6.605389894	11.54977965	11.19815084	11.65090951	10.69103157	10.93087149	6.6739323	6.630994105	6.298125584	11.36111123	11.45174879	11.22573235	10.98364841	6.209833209	6.523857306	11.25179061	11.31121359	11.07651508	11.22924854	11.47230856	11.33851302	11.329335	11.43668225	11.09195286	11.03537255	6.458245366	6.279988853	6.430954892	6.278910539	6.698079847	6.311627783	6.313868766	6.460759789	6.638841254	6.356886653	10.99973555	11.26398384	6.465329662	6.277378896	6.688045859	6.436737406	6.554204613
[truncated: 38,836 more rows]
[truncated: 49 more columns]
